# Supplementary material for: Kdm1a safeguards the topological boundaries of PRC2-repressed genes and prevents aging-related euchromatinization in neurons
Source: Nat Commun. 2024 Mar 7;15:1781. doi: 10.1038/s41467-024-45773-3 (PMC10920760; doi:10.1038/s41467-024-45773-3)
Supplement: Supplementary file 4 — Supplementary Data 1 [file 41467_2024_45773_MOESM4_ESM.xlsx]

## Sheet: UpDEGs
Supplementary Data 1a. RNA-seq based differential expression analysis
Wald test, p adj < 0.05; log2 FC > 1 (black) or > 0.5 (grey)
Gene symbol	Description	log2FoldChange	padj	Chromosome	Gene biotype	Ensembl ID
C1ql4	complement component 1, q subcomponent-like 4	7.32387	2.68569e-10	15	protein_coding	ENSMUSG00000001076
Tmem30b	transmembrane protein 30B	7.29113	1.21402e-07	12	protein_coding	ENSMUSG00000034435
Nags	N-acetylglutamate synthase	7.10238	9.33936e-10	11	protein_coding	ENSMUSG00000048217
Zar1	zygote arrest 1	7.0964	3.04604e-07	5	protein_coding	ENSMUSG00000063935
Otop1	otopetrin 1	6.7981	7.73245e-09	5	protein_coding	ENSMUSG00000051596
Tcf24	transcription factor 24	6.71537	3.37979e-86	1	protein_coding	ENSMUSG00000099032
Ltbp2	latent transforming growth factor beta binding protein 2	6.60226	8.66672e-44	12	protein_coding	ENSMUSG00000002020
Tcfl5	transcription factor-like 5 (basic helix-loop-helix)	6.25368	4.12914e-22	2	protein_coding	ENSMUSG00000038932
Nup62cl	nucleoporin 62 C-terminal like	6.09823	1.75553e-42	X	protein_coding	ENSMUSG00000072944
Bmp8a	bone morphogenetic protein 8a	6.09248	4.92634e-07	4	protein_coding	ENSMUSG00000032726
Mixl1	Mix1 homeobox-like 1 (Xenopus laevis)	6.02003	5.12492e-05	1	protein_coding	ENSMUSG00000026497
Foxa3	forkhead box A3	5.61677	0.000300551	7	protein_coding	ENSMUSG00000040891
Kcnk15	potassium channel, subfamily K, member 15	5.51116	0.000385056	2	protein_coding	ENSMUSG00000035238
Boll	boule homolog, RNA binding protein	5.46074	2.01731e-05	1	protein_coding	ENSMUSG00000025977
Kcna7	potassium voltage-gated channel, shaker-related subfamily, member 7	5.34043	0.000526803	7	protein_coding	ENSMUSG00000038201
Phox2a	paired-like homeobox 2a	5.13275	0.00151576	7	protein_coding	ENSMUSG00000007946
D030025P21Rik	RIKEN cDNA D030025P21 gene	5.13228	0.0014688	12	antisense	ENSMUSG00000092130
Ly6k	lymphocyte antigen 6 complex, locus K	5.12951	0.00303612	15	protein_coding	ENSMUSG00000044678
Prph	peripherin	4.88055	2.08815e-113	15	protein_coding	ENSMUSG00000023484
Msx3	msh homeobox 3	4.84874	0.00301277	7	protein_coding	ENSMUSG00000025469
Nxnl1	nucleoredoxin-like 1	4.81042	0.000274765	8	protein_coding	ENSMUSG00000034829
Ppm1n	protein phosphatase, Mg2+/Mn2+ dependent, 1N (putative)	4.74285	4.10547e-12	7	protein_coding	ENSMUSG00000030402
Myod1	myogenic differentiation 1	4.59709	4.35038e-09	7	protein_coding	ENSMUSG00000009471
Klf14	Kruppel-like factor 14	4.51797	6.34274e-16	6	protein_coding	ENSMUSG00000073209
Tfap2e	transcription factor AP-2, epsilon	4.49529	5.39891e-16	4	protein_coding	ENSMUSG00000042477
Gm13712	predicted gene 13712	4.49235	0.00826655	2	unprocessed_pseudogene	ENSMUSG00000082534
Fgf3	fibroblast growth factor 3	4.29952	6.56848e-05	7	protein_coding	ENSMUSG00000031074
Bhlhe23	basic helix-loop-helix family, member e23	4.28688	2.06019e-09	2	protein_coding	ENSMUSG00000045493
Marveld3	MARVEL (membrane-associating) domain containing 3	4.24281	1.6457e-10	8	protein_coding	ENSMUSG00000001672
Slc10a4	solute carrier family 10 (sodium/bile acid cotransporter family), member 4	4.17805	3.5359e-15	5	protein_coding	ENSMUSG00000029219
Cldn3	claudin 3	4.1058	5.56474e-19	5	protein_coding	ENSMUSG00000070473
Zyg11a	zyg-11 family member A, cell cycle regulator	4.09597	0.0240608	4	protein_coding	ENSMUSG00000034645
Insm2	insulinoma-associated 2	4.01219	5.00162e-08	12	protein_coding	ENSMUSG00000045440
Slc18a3	solute carrier family 18 (vesicular monoamine), member 3	3.99798	0.00739444	14	protein_coding	ENSMUSG00000100241
Aqp5	aquaporin 5	3.96211	5.05701e-12	15	protein_coding	ENSMUSG00000044217
Rspo1	R-spondin 1	3.94793	5.87551e-40	4	protein_coding	ENSMUSG00000028871
Otop3	otopetrin 3	3.91681	1.6072e-06	11	protein_coding	ENSMUSG00000018862
Tmem221	transmembrane protein 221	3.91617	1.21614e-06	8	protein_coding	ENSMUSG00000043664
Ppp1r14d	protein phosphatase 1, regulatory inhibitor subunit 14D	3.84946	0.0443801	2	protein_coding	ENSMUSG00000027317
Mesp1	mesoderm posterior 1	3.83225	1.32444e-08	7	protein_coding	ENSMUSG00000030544
Spint1	serine protease inhibitor, Kunitz type 1	3.72942	1.80249e-109	2	protein_coding	ENSMUSG00000027315
Bmp8b	bone morphogenetic protein 8b	3.66705	8.90668e-16	4	protein_coding	ENSMUSG00000002384
Pkp1	plakophilin 1	3.65264	0.000140202	1	protein_coding	ENSMUSG00000026413
Tbx21	T-box 21	3.65113	3.28919e-06	11	protein_coding	ENSMUSG00000001444
E030042O20Rik	RIKEN cDNA E030042O20 gene	3.6161	0.00188555	2	processed_transcript	ENSMUSG00000087222
Olfr31	olfactory receptor 31	3.53893	0.0283998	14	protein_coding	ENSMUSG00000072707
Kdf1	keratinocyte differentiation factor 1	3.53707	3.1913e-10	4	protein_coding	ENSMUSG00000037600
Gm6169	predicted gene 6169	3.47704	0.0305727	13	protein_coding	ENSMUSG00000057762
Arhgap27os2	Rho GTPase activating protein 27, opposite strand 2	3.47652	0.0297119	11	antisense	ENSMUSG00000085360
Gdnf	glial cell line derived neurotrophic factor	3.41195	6.94932e-05	15	protein_coding	ENSMUSG00000022144
Notumos	notum palmitoleoyl-protein carboxylesterase, opposite strand	3.33621	1.99055e-16	11	antisense	ENSMUSG00000053613
Arsi	arylsulfatase i	3.30653	2.03448e-48	18	protein_coding	ENSMUSG00000036412
Dmgdh	dimethylglycine dehydrogenase precursor	3.20933	9.67074e-21	13	protein_coding	ENSMUSG00000042102
Espnl	espin-like	3.16015	1.91067e-05	1	protein_coding	ENSMUSG00000049515
Ttc6	tetratricopeptide repeat domain 6	3.09525	0.000130503	12	protein_coding	ENSMUSG00000046782
Angptl8	angiopoietin-like 8	3.03997	4.27646e-10	9	protein_coding	ENSMUSG00000047822
Abhd15	abhydrolase domain containing 15	2.98331	1.18349e-14	11	protein_coding	ENSMUSG00000000686
Gal	galanin	2.92255	6.20474e-08	19	protein_coding	ENSMUSG00000024907
Notum	notum palmitoleoyl-protein carboxylesterase	2.8562	6.07966e-57	11	protein_coding	ENSMUSG00000042988
Prss41	protease, serine 41	2.801	0.00330589	17	protein_coding	ENSMUSG00000024114
Gabre	gamma-aminobutyric acid (GABA) A receptor, subunit epsilon	2.77054	4.01239e-10	X	protein_coding	ENSMUSG00000031340
Bhmt2	betaine-homocysteine methyltransferase 2	2.7349	1.20005e-08	13	protein_coding	ENSMUSG00000042118
Gjb3	gap junction protein, beta 3	2.71427	8.38885e-05	4	protein_coding	ENSMUSG00000042367
Guca1a	guanylate cyclase activator 1a (retina)	2.6533	0.0238653	17	protein_coding	ENSMUSG00000023982
Rrad	Ras-related associated with diabetes	2.59026	1.37058e-16	8	protein_coding	ENSMUSG00000031880
Kbtbd13	kelch repeat and BTB (POZ) domain containing 13	2.50606	1.21614e-06	9	protein_coding	ENSMUSG00000054978
Loxl1	lysyl oxidase-like 1	2.50583	2.11702e-53	9	protein_coding	ENSMUSG00000032334
Igf2os	insulin-like growth factor 2, opposite strand	2.50125	6.76173e-05	7	antisense	ENSMUSG00000086266
Npr1	natriuretic peptide receptor 1	2.48475	9.08705e-37	3	protein_coding	ENSMUSG00000027931
Capn11	calpain 11	2.47876	0.000242441	17	protein_coding	ENSMUSG00000058626
Zfp872	zinc finger protein 872	2.47662	0.0450173	9	protein_coding	ENSMUSG00000074472
Ush1g	USH1 protein network component sans	2.46554	8.23572e-15	11	protein_coding	ENSMUSG00000045288
Ddx43	DEAD (Asp-Glu-Ala-Asp) box polypeptide 43	2.3979	2.64784e-07	9	protein_coding	ENSMUSG00000070291
Kremen2	kringle containing transmembrane protein 2	2.39416	8.72538e-14	17	protein_coding	ENSMUSG00000040680
Cilp2	cartilage intermediate layer protein 2	2.38522	4.62482e-25	8	protein_coding	ENSMUSG00000044006
Zbtb42	zinc finger and BTB domain containing 42	2.38373	3.60309e-08	12	protein_coding	ENSMUSG00000037638
Gm12992	predicted gene 12992	2.37918	1.07626e-18	4	processed_transcript	ENSMUSG00000085667
Sypl2	synaptophysin-like 2	2.37596	2.77335e-54	3	protein_coding	ENSMUSG00000027887
Gm9748	predicted gene 9748	2.3706	0.0361099	14	antisense	ENSMUSG00000102774
Myadml2os	myeloid-associated differentiation marker-like 2, opposite strand	2.34537	2.80007e-06	11	antisense	ENSMUSG00000084822
Spata21	spermatogenesis associated 21	2.32714	0.000314499	4	protein_coding	ENSMUSG00000045004
Bfsp1	beaded filament structural protein 1, in lens-CP94	2.31116	1.44541e-05	2	protein_coding	ENSMUSG00000027420
Otop2	otopetrin 2	2.28308	3.43344e-07	11	protein_coding	ENSMUSG00000050201
Cnn2	calponin 2	2.27052	1.90293e-51	10	protein_coding	ENSMUSG00000004665
Capn12	calpain 12	2.26221	0.00232862	7	protein_coding	ENSMUSG00000054083
Lefty2	left-right determination factor 2	2.26209	1.23699e-11	1	protein_coding	ENSMUSG00000066652
Lox	lysyl oxidase	2.25059	0.00104769	18	protein_coding	ENSMUSG00000024529
4930426D05Rik	RIKEN cDNA 4930426D05 gene	2.20453	4.5354e-07	18	antisense	ENSMUSG00000043168
B3gnt3	UDP-GlcNAc:betaGal beta-1,3-N-acetylglucosaminyltransferase 3	2.20048	2.30982e-22	8	protein_coding	ENSMUSG00000031803
Adamts7	a disintegrin-like and metallopeptidase (reprolysin type) with thrombospondin type 1 motif, 7	2.18807	1.73663e-05	9	protein_coding	ENSMUSG00000032363
Ntf5	neurotrophin 5	2.17516	0.0058321	7	protein_coding	ENSMUSG00000074121
Mafa	v-maf musculoaponeurotic fibrosarcoma oncogene family, protein A (avian)	2.16981	1.74756e-11	15	protein_coding	ENSMUSG00000047591
Ppm1j	protein phosphatase 1J	2.14398	0.0243872	3	protein_coding	ENSMUSG00000002228
Wnt3a	wingless-type MMTV integration site family, member 3A	2.12323	0.000296787	11	protein_coding	ENSMUSG00000009900
Mybpc2	myosin binding protein C, fast-type	2.09201	0.000339451	7	protein_coding	ENSMUSG00000038670
Atp2a3	ATPase, Ca++ transporting, ubiquitous	2.07417	2.35821e-61	11	protein_coding	ENSMUSG00000020788
Gm47283	predicted gene, 47283	2.04798	0.0101441	Y	protein_coding	ENSMUSG00000096768
Wnt1	wingless-type MMTV integration site family, member 1	2.04336	1.23467e-05	15	protein_coding	ENSMUSG00000022997
Aire	autoimmune regulator (autoimmune polyendocrinopathy candidiasis ectodermal dystrophy)	2.02779	9.11263e-08	10	protein_coding	ENSMUSG00000000731
Samd11	sterile alpha motif domain containing 11	2.02742	6.41475e-11	4	protein_coding	ENSMUSG00000096351
Cited1	Cbp/p300-interacting transactivator with Glu/Asp-rich carboxy-terminal domain 1	2.02593	5.92821e-10	X	protein_coding	ENSMUSG00000051159
Selenov	selenoprotein V	2.02344	1.03885e-06	7	protein_coding	ENSMUSG00000046750
Rassf10	Ras association (RalGDS/AF-6) domain family (N-terminal) member 10	2.01177	1.36659e-07	7	protein_coding	ENSMUSG00000098132
Wnt10b	wingless-type MMTV integration site family, member 10B	1.99646	5.92324e-06	15	protein_coding	ENSMUSG00000022996
Tnfrsf13c	tumor necrosis factor receptor superfamily, member 13c	1.97992	0.00152125	15	protein_coding	ENSMUSG00000068105
Dock6	dedicator of cytokinesis 6	1.97648	6.69527e-158	9	protein_coding	ENSMUSG00000032198
Fignl2	fidgetin-like 2	1.94384	4.14522e-15	15	protein_coding	ENSMUSG00000095440
Gm15396	predicted gene 15396	1.91248	0.0212044	7	antisense	ENSMUSG00000109491
1700020G03Rik	RIKEN cDNA 1700020G03 gene	1.91213	0.0435524	8	TEC	ENSMUSG00000110052
Baiap3	BAI1-associated protein 3	1.90655	8.06764e-16	17	protein_coding	ENSMUSG00000047507
Ecel1	endothelin converting enzyme-like 1	1.90045	6.75892e-05	1	protein_coding	ENSMUSG00000026247
Mapk15	mitogen-activated protein kinase 15	1.89977	4.12914e-22	15	protein_coding	ENSMUSG00000063704
Slc16a3	solute carrier family 16 (monocarboxylic acid transporters), member 3	1.88866	1.07586e-22	11	protein_coding	ENSMUSG00000025161
Igf2bp2	insulin-like growth factor 2 mRNA binding protein 2	1.88733	0.000721559	16	protein_coding	ENSMUSG00000033581
Piezo2	piezo-type mechanosensitive ion channel component 2	1.85615	9.5536e-12	18	protein_coding	ENSMUSG00000041482
Gm11837	predicted gene 11837	1.83205	9.76098e-06	4	antisense	ENSMUSG00000086587
Tmc8	transmembrane channel-like gene family 8	1.80175	0.00258399	11	protein_coding	ENSMUSG00000050106
Gm7932	predicted gene 7932	1.8005	1.4982e-05	6	lincRNA	ENSMUSG00000108084
Klc3	kinesin light chain 3	1.794	8.95191e-10	7	protein_coding	ENSMUSG00000040714
Bspry	B-box and SPRY domain containing	1.79141	1.37425e-06	4	protein_coding	ENSMUSG00000028392
Ppp1r3b	protein phosphatase 1, regulatory subunit 3B	1.77332	2.29899e-10	8	protein_coding	ENSMUSG00000046794
Plekhd1	pleckstrin homology domain containing, family D (with coiled-coil domains) member 1	1.74765	1.14719e-18	12	protein_coding	ENSMUSG00000066438
2210011C24Rik	RIKEN cDNA 2210011C24 gene	1.74482	0.0117286	8	protein_coding	ENSMUSG00000074217
Trpa1	transient receptor potential cation channel, subfamily A, member 1	1.73652	7.45883e-05	1	protein_coding	ENSMUSG00000032769
Il17re	interleukin 17 receptor E	1.71655	0.00287114	6	protein_coding	ENSMUSG00000043088
Rflna	refilin A	1.70546	0.000368489	5	protein_coding	ENSMUSG00000037962
Afmid	arylformamidase	1.70377	0.000269424	11	protein_coding	ENSMUSG00000017718
Map3k15	mitogen-activated protein kinase kinase kinase 15	1.70331	3.3415e-21	X	protein_coding	ENSMUSG00000031303
Lgr6	leucine-rich repeat-containing G protein-coupled receptor 6	1.69545	1.30794e-25	1	protein_coding	ENSMUSG00000042793
Ghsr	growth hormone secretagogue receptor	1.6919	8.70208e-10	3	protein_coding	ENSMUSG00000051136
Efna4	ephrin A4	1.6903	0.000973399	3	protein_coding	ENSMUSG00000028040
Loxl4	lysyl oxidase-like 4	1.68977	0.00739444	19	protein_coding	ENSMUSG00000025185
Col18a1	collagen, type XVIII, alpha 1	1.6878	1.21116e-18	10	protein_coding	ENSMUSG00000001435
Gm45441	predicted gene 45441	1.67669	1.72351e-17	7	antisense	ENSMUSG00000110020
Obscn	obscurin, cytoskeletal calmodulin and titin-interacting RhoGEF	1.67324	8.88904e-37	11	protein_coding	ENSMUSG00000061462
Gm18860	predicted gene, 18860	1.66328	0.000123386	8	processed_pseudogene	ENSMUSG00000110569
Cdsn	corneodesmosin	1.66274	1.30719e-05	17	protein_coding	ENSMUSG00000039518
Espn	espin	1.65951	7.16336e-41	4	protein_coding	ENSMUSG00000028943
Hspa1b	heat shock protein 1B	1.64379	6.32706e-14	17	protein_coding	ENSMUSG00000090877
Chrna3	cholinergic receptor, nicotinic, alpha polypeptide 3	1.64233	7.0506e-06	9	protein_coding	ENSMUSG00000032303
Comp	cartilage oligomeric matrix protein	1.63006	0.00316961	8	protein_coding	ENSMUSG00000031849
Dbh	dopamine beta hydroxylase	1.59394	0.0110916	2	protein_coding	ENSMUSG00000000889
A530084C06Rik	RIKEN cDNA A530084C06 gene	1.5915	7.45883e-05	13	protein_coding	ENSMUSG00000090863
Nt5dc2	5'-nucleotidase domain containing 2	1.59126	7.33202e-22	14	protein_coding	ENSMUSG00000071547
Mettl21c	methyltransferase like 21C	1.59035	0.0061087	1	protein_coding	ENSMUSG00000047343
Fgf16	fibroblast growth factor 16	1.58935	3.85992e-11	X	protein_coding	ENSMUSG00000031230
Gja3	gap junction protein, alpha 3	1.58412	0.00649122	14	protein_coding	ENSMUSG00000048582
Cdc42bpg	CDC42 binding protein kinase gamma (DMPK-like)	1.58255	8.04816e-24	19	protein_coding	ENSMUSG00000024769
Il11	interleukin 11	1.57551	0.00208303	7	protein_coding	ENSMUSG00000004371
Pabpc4l	poly(A) binding protein, cytoplasmic 4-like	1.57395	0.0457831	3	protein_coding	ENSMUSG00000090919
Tcf15	transcription factor 15	1.57107	5.44683e-05	2	protein_coding	ENSMUSG00000068079
Galr1	galanin receptor 1	1.56714	0.0414501	18	protein_coding	ENSMUSG00000024553
Mesp2	mesoderm posterior 2	1.56606	0.000311579	7	protein_coding	ENSMUSG00000030543
Gabrq	gamma-aminobutyric acid (GABA) A receptor, subunit theta	1.56563	0.000277991	X	protein_coding	ENSMUSG00000031344
Tk1	thymidine kinase 1	1.54442	5.00162e-08	11	protein_coding	ENSMUSG00000025574
Tmem200b	transmembrane protein 200B	1.53801	1.65221e-07	4	protein_coding	ENSMUSG00000070720
Acaa1b	acetyl-Coenzyme A acyltransferase 1B	1.53497	0.0153047	9	protein_coding	ENSMUSG00000010651
Npbwr1	neuropeptides B/W receptor 1	1.52278	1.16924e-12	1	protein_coding	ENSMUSG00000033774
Col5a1	collagen, type V, alpha 1	1.51205	8.09732e-21	2	protein_coding	ENSMUSG00000026837
Agpat2	1-acylglycerol-3-phosphate O-acyltransferase 2 (lysophosphatidic acid acyltransferase, beta)	1.50727	3.58048e-05	2	protein_coding	ENSMUSG00000026922
Bst2	bone marrow stromal cell antigen 2	1.5001	6.52718e-05	8	protein_coding	ENSMUSG00000046718
Tmprss9	transmembrane protease, serine 9	1.49276	2.23917e-07	10	protein_coding	ENSMUSG00000059406
Zfp185	zinc finger protein 185	1.49188	1.12137e-22	X	protein_coding	ENSMUSG00000031351
Gm26707	predicted gene, 26707	1.47944	0.00458289	7	lincRNA	ENSMUSG00000097017
Nkpd1	NTPase, KAP family P-loop domain containing 1	1.47551	0.00509424	7	protein_coding	ENSMUSG00000060621
Tjp3	tight junction protein 3	1.46004	6.39986e-08	10	protein_coding	ENSMUSG00000034917
Wnt11	wingless-type MMTV integration site family, member 11	1.4381	0.000526655	7	protein_coding	ENSMUSG00000015957
Cartpt	CART prepropeptide	1.4333	1.77137e-07	13	protein_coding	ENSMUSG00000021647
Derl3	Der1-like domain family, member 3	1.41692	7.13918e-06	10	protein_coding	ENSMUSG00000009092
Birc5	baculoviral IAP repeat-containing 5	1.41496	1.27369e-05	11	protein_coding	ENSMUSG00000017716
Cd24a	CD24a antigen	1.41297	1.03089e-13	10	protein_coding	ENSMUSG00000047139
Echdc2	enoyl Coenzyme A hydratase domain containing 2	1.40887	1.75553e-42	4	protein_coding	ENSMUSG00000028601
Prob1	proline rich basic protein 1	1.40726	7.93067e-28	18	protein_coding	ENSMUSG00000073600
She	src homology 2 domain-containing transforming protein E	1.38598	5.89247e-17	3	protein_coding	ENSMUSG00000046280
Rbm46	RNA binding motif protein 46	1.38471	0.000853446	3	protein_coding	ENSMUSG00000033882
Rgs9bp	regulator of G-protein signalling 9 binding protein	1.38392	0.0416423	7	protein_coding	ENSMUSG00000056043
Plp2	proteolipid protein 2	1.36455	0.000222544	X	protein_coding	ENSMUSG00000031146
Nek10	NIMA (never in mitosis gene a)- related kinase 10	1.35122	0.000126131	14	protein_coding	ENSMUSG00000042567
Cdkn1c	cyclin-dependent kinase inhibitor 1C (P57)	1.34361	6.6202e-07	7	protein_coding	ENSMUSG00000037664
Aldoart2	aldolase 1 A, retrogene 2	1.3356	0.00684927	12	protein_coding	ENSMUSG00000063129
Pla2g2f	phospholipase A2, group IIF	1.33181	1.3187e-08	4	protein_coding	ENSMUSG00000028749
Rreb1	ras responsive element binding protein 1	1.32905	7.07305e-33	13	protein_coding	ENSMUSG00000039087
Ucp2	uncoupling protein 2 (mitochondrial, proton carrier)	1.3242	5.64627e-24	7	protein_coding	ENSMUSG00000033685
Rom1	rod outer segment membrane protein 1	1.31944	1.24973e-06	19	protein_coding	ENSMUSG00000071648
Eml3	echinoderm microtubule associated protein like 3	1.31786	9.89829e-39	19	protein_coding	ENSMUSG00000071647
Nlrp6	NLR family, pyrin domain containing 6	1.31432	0.00113534	7	protein_coding	ENSMUSG00000038745
Spata1	spermatogenesis associated 1	1.31027	0.0130677	3	protein_coding	ENSMUSG00000028188
Gck	glucokinase	1.30768	1.01824e-06	11	protein_coding	ENSMUSG00000041798
Crhr2	corticotropin releasing hormone receptor 2	1.29226	6.48031e-07	6	protein_coding	ENSMUSG00000003476
Myo15b	myosin XVB	1.28154	0.000725434	11	protein_coding	ENSMUSG00000034427
Kl	klotho	1.27445	1.62087e-28	5	protein_coding	ENSMUSG00000058488
Tdrd6	tudor domain containing 6	1.26835	0.00333712	17	protein_coding	ENSMUSG00000040140
Fbxo17	F-box protein 17	1.26635	3.00175e-05	7	protein_coding	ENSMUSG00000030598
B230206L02Rik	RIKEN cDNA B230206L02 gene	1.25929	0.026093	11	processed_transcript	ENSMUSG00000086003
Doc2a	double C2, alpha	1.25915	2.97988e-17	7	protein_coding	ENSMUSG00000052301
Wnt2b	wingless-type MMTV integration site family, member 2B	1.25613	4.14522e-15	3	protein_coding	ENSMUSG00000027840
Hapln3	hyaluronan and proteoglycan link protein 3	1.25092	3.42412e-07	7	protein_coding	ENSMUSG00000030606
Caps2	calcyphosphine 2	1.24778	0.0395473	10	protein_coding	ENSMUSG00000035694
Trib3	tribbles pseudokinase 3	1.23673	0.0385614	2	protein_coding	ENSMUSG00000032715
Rhbdf1	rhomboid 5 homolog 1	1.22255	1.56283e-12	11	protein_coding	ENSMUSG00000020282
Myo1h	myosin 1H	1.21799	2.29467e-06	5	protein_coding	ENSMUSG00000066952
Ajuba	ajuba LIM protein	1.21003	5.27289e-06	14	protein_coding	ENSMUSG00000022178
Igfbpl1	insulin-like growth factor binding protein-like 1	1.20189	0.0202106	4	protein_coding	ENSMUSG00000035551
Clcf1	cardiotrophin-like cytokine factor 1	1.19917	0.000401751	19	protein_coding	ENSMUSG00000040663
Adamtsl3	ADAMTS-like 3	1.1948	0.0193077	7	protein_coding	ENSMUSG00000070469
4930447F24Rik	RIKEN cDNA 4930447F24 gene	1.19401	0.00234529	9	processed_transcript	ENSMUSG00000102224
Fcgr3	Fc receptor, IgG, low affinity III	1.1927	2.88736e-11	1	protein_coding	ENSMUSG00000059498
Inhbb	inhibin beta-B	1.1925	8.95617e-13	1	protein_coding	ENSMUSG00000037035
Rimbp3	RIMS binding protein 3	1.18676	4.54109e-07	16	protein_coding	ENSMUSG00000071636
Zc3hav1	zinc finger CCCH type, antiviral 1	1.17363	2.1992e-12	6	protein_coding	ENSMUSG00000029826
Catsperg1	cation channel sperm associated auxiliary subunit gamma 1	1.17335	7.32376e-05	7	protein_coding	ENSMUSG00000049676
Gsdmd	gasdermin D	1.17141	6.50893e-08	15	protein_coding	ENSMUSG00000022575
Chst7	carbohydrate (N-acetylglucosamino) sulfotransferase 7	1.16813	2.41834e-05	X	protein_coding	ENSMUSG00000037347
Col13a1	collagen, type XIII, alpha 1	1.15475	0.0142462	10	protein_coding	ENSMUSG00000058806
Amn	amnionless	1.14296	0.00998217	12	protein_coding	ENSMUSG00000021278
Rbpjl	recombination signal binding protein for immunoglobulin kappa J region-like	1.13904	0.000539629	2	protein_coding	ENSMUSG00000017007
Plxdc1	plexin domain containing 1	1.13757	3.31316e-15	11	protein_coding	ENSMUSG00000017417
Grid2ip	glutamate receptor, ionotropic, delta 2 (Grid2) interacting protein 1	1.13105	8.68574e-05	5	protein_coding	ENSMUSG00000010825
A930030B08Rik	RIKEN cDNA A930030B08 gene	1.11353	0.0331279	7	TEC	ENSMUSG00000108985
Neurog2	neurogenin 2	1.1113	0.00174811	3	protein_coding	ENSMUSG00000027967
Adrb3	adrenergic receptor, beta 3	1.11036	0.00237902	8	protein_coding	ENSMUSG00000031489
Ngb	neuroglobin	1.10378	3.89782e-05	12	protein_coding	ENSMUSG00000021032
Cybrd1	cytochrome b reductase 1	1.10305	1.93876e-09	2	protein_coding	ENSMUSG00000027015
Pawr	PRKC, apoptosis, WT1, regulator	1.09643	2.99679e-06	10	protein_coding	ENSMUSG00000035873
Slc18a2	solute carrier family 18 (vesicular monoamine), member 2	1.09398	1.00576e-05	19	protein_coding	ENSMUSG00000025094
Rest	RE1-silencing transcription factor	1.09254	1.33894e-12	5	protein_coding	ENSMUSG00000029249
Lrg1	leucine-rich alpha-2-glycoprotein 1	1.09086	0.0229341	17	protein_coding	ENSMUSG00000037095
Exoc3l4	exocyst complex component 3-like 4	1.08686	0.0052602	12	protein_coding	ENSMUSG00000021280
Igfbp6	insulin-like growth factor binding protein 6	1.08436	3.85992e-11	15	protein_coding	ENSMUSG00000023046
Hes7	hes family bHLH transcription factor 7	1.06916	0.0181529	11	protein_coding	ENSMUSG00000023781
Gm20394	predicted gene 20394	1.06911	0.00236593	11	processed_transcript	ENSMUSG00000092509
E2f2	E2F transcription factor 2	1.05988	5.25458e-05	4	protein_coding	ENSMUSG00000018983
Atp4a	ATPase, H+/K+ exchanging, gastric, alpha polypeptide	1.05847	0.00857201	7	protein_coding	ENSMUSG00000005553
Card10	caspase recruitment domain family, member 10	1.05447	6.16911e-22	15	protein_coding	ENSMUSG00000033170
Hmcn2	hemicentin 2	1.05332	0.00851704	2	protein_coding	ENSMUSG00000055632
Dhx58	DEXH (Asp-Glu-X-His) box polypeptide 58	1.05094	0.000505622	11	protein_coding	ENSMUSG00000017830
Spag6	sperm associated antigen 6	1.05054	2.33967e-05	2	protein_coding	ENSMUSG00000037708
Spint2	serine protease inhibitor, Kunitz type 2	1.04865	1.82792e-10	7	protein_coding	ENSMUSG00000074227
Atp6v1c2	ATPase, H+ transporting, lysosomal V1 subunit C2	1.04482	0.00147002	12	protein_coding	ENSMUSG00000020566
Nbl1	neuroblastoma, suppression of tumorigenicity 1	1.04473	5.72132e-26	4	protein_coding	ENSMUSG00000041120
Exd1	exonuclease 3'-5' domain containing 1	1.04457	0.000122242	2	protein_coding	ENSMUSG00000048647
Tpd52l1	tumor protein D52-like 1	1.0439	1.09013e-33	10	protein_coding	ENSMUSG00000000296
Gm26917	predicted gene, 26917	1.04212	0.00361395	17	lincRNA	ENSMUSG00000097971
Elf4	E74-like factor 4 (ets domain transcription factor)	1.04184	0.000325052	X	protein_coding	ENSMUSG00000031103
Dcaf12l2	DDB1 and CUL4 associated factor 12-like 2	1.03956	0.000725391	X	protein_coding	ENSMUSG00000050926
Irak3	interleukin-1 receptor-associated kinase 3	1.0392	0.0211587	10	protein_coding	ENSMUSG00000020227
Hhex	hematopoietically expressed homeobox	1.02578	0.0145356	19	protein_coding	ENSMUSG00000024986
Hapln4	hyaluronan and proteoglycan link protein 4	1.01924	9.40913e-31	8	protein_coding	ENSMUSG00000007594
Pgm5	phosphoglucomutase 5	1.0171	4.79846e-08	19	protein_coding	ENSMUSG00000041731
Crlf1	cytokine receptor-like factor 1	1.01691	4.10105e-09	8	protein_coding	ENSMUSG00000007888
Dram1	DNA-damage regulated autophagy modulator 1	1.01284	0.00074323	10	protein_coding	ENSMUSG00000020057
B430212C06Rik	RIKEN cDNA B430212C06 gene	1.01162	0.000160608	18	processed_transcript	ENSMUSG00000046415
Wtip	WT1-interacting protein	1.0015	5.89145e-12	7	protein_coding	ENSMUSG00000036459
Gm43398	predicted gene 43398	0.990454	0.0182439	5	TEC	ENSMUSG00000105594
Itpripl2	inositol 1,4,5-triphosphate receptor interacting protein-like 2	0.988089	8.66687e-07	7	protein_coding	ENSMUSG00000095115
Hcrtr1	hypocretin (orexin) receptor 1	0.98669	0.00798404	4	protein_coding	ENSMUSG00000028778
Flnc	filamin C, gamma	0.985875	0.0104028	6	protein_coding	ENSMUSG00000068699
Hrh3	histamine receptor H3	0.985383	9.21285e-16	2	protein_coding	ENSMUSG00000039059
C1ql1	complement component 1, q subcomponent-like 1	0.983981	2.30589e-05	11	protein_coding	ENSMUSG00000045532
Rnf207	ring finger protein 207	0.982824	4.96717e-06	4	protein_coding	ENSMUSG00000058498
Eva1b	eva-1 homolog B (C. elegans)	0.982305	0.0107252	4	protein_coding	ENSMUSG00000050212
Gm12184	predicted gene 12184	0.981881	0.0277936	11	protein_coding	ENSMUSG00000078154
Slc29a1	solute carrier family 29 (nucleoside transporters), member 1	0.980317	8.61168e-21	17	protein_coding	ENSMUSG00000023942
Adamts5	a disintegrin-like and metallopeptidase (reprolysin type) with thrombospondin type 1 motif, 5 (aggrecanase-2)	0.97724	0.0260204	16	protein_coding	ENSMUSG00000022894
Bag3	BCL2-associated athanogene 3	0.971491	1.65068e-06	7	protein_coding	ENSMUSG00000030847
Mettl24	methyltransferase like 24	0.971158	0.00401216	10	protein_coding	ENSMUSG00000045555
Hspa1a	heat shock protein 1A	0.971137	0.000551304	17	protein_coding	ENSMUSG00000091971
Slc5a5	solute carrier family 5 (sodium iodide symporter), member 5	0.96756	1.14867e-06	8	protein_coding	ENSMUSG00000000792
Ltk	leukocyte tyrosine kinase	0.965694	2.4372e-16	2	protein_coding	ENSMUSG00000027297
Klhl14	kelch-like 14	0.964343	0.00807793	18	protein_coding	ENSMUSG00000042514
Sytl4	synaptotagmin-like 4	0.961563	0.0291377	X	protein_coding	ENSMUSG00000031255
Dok1	docking protein 1	0.96123	0.00721431	6	protein_coding	ENSMUSG00000068335
Trp53i13	transformation related protein 53 inducible protein 13	0.958944	1.20005e-08	11	protein_coding	ENSMUSG00000044328
Il17ra	interleukin 17 receptor A	0.956896	1.11562e-12	6	protein_coding	ENSMUSG00000002897
Nfe2l2	nuclear factor, erythroid derived 2, like 2	0.95412	1.78778e-16	2	protein_coding	ENSMUSG00000015839
Dll3	delta like canonical Notch ligand 3	0.953424	0.0042688	7	protein_coding	ENSMUSG00000003436
Tmem159	transmembrane protein 159	0.953337	9.48616e-11	7	protein_coding	ENSMUSG00000030917
Epor	erythropoietin receptor	0.948276	1.13664e-06	9	protein_coding	ENSMUSG00000006235
Dchs1	dachsous cadherin related 1	0.938979	3.5908e-20	7	protein_coding	ENSMUSG00000036862
Podn	podocan	0.936282	0.000308328	4	protein_coding	ENSMUSG00000028600
Igsf1	immunoglobulin superfamily, member 1	0.932533	2.93185e-10	X	protein_coding	ENSMUSG00000031111
Tnxb	tenascin XB	0.932102	4.00775e-08	17	protein_coding	ENSMUSG00000033327
Ano2	anoctamin 2	0.931487	0.0229568	6	protein_coding	ENSMUSG00000038115
L3mbtl3	L3MBTL3 histone methyl-lysine binding protein	0.928018	3.36222e-21	10	protein_coding	ENSMUSG00000039089
Smo	smoothened, frizzled class receptor	0.927072	2.58458e-18	6	protein_coding	ENSMUSG00000001761
Kcp	kielin/chordin-like protein	0.920396	1.04819e-06	6	protein_coding	ENSMUSG00000059022
Gm13205	predicted gene 13205	0.918677	0.000315799	4	antisense	ENSMUSG00000086606
Mfap2	microfibrillar-associated protein 2	0.914631	0.000174394	4	protein_coding	ENSMUSG00000060572
C1qtnf6	C1q and tumor necrosis factor related protein 6	0.913467	0.000192328	15	protein_coding	ENSMUSG00000022440
Hap1	huntingtin-associated protein 1	0.91314	5.61897e-11	11	protein_coding	ENSMUSG00000006930
Usp50	ubiquitin specific peptidase 50	0.911512	0.0372602	2	protein_coding	ENSMUSG00000027364
Piezo1	piezo-type mechanosensitive ion channel component 1	0.911148	1.32757e-05	8	protein_coding	ENSMUSG00000014444
Sfrp4	secreted frizzled-related protein 4	0.909616	0.0181529	13	protein_coding	ENSMUSG00000021319
Crybb3	crystallin, beta B3	0.905528	0.0211615	5	protein_coding	ENSMUSG00000029352
Dgkk	diacylglycerol kinase kappa	0.884366	0.0477887	X	protein_coding	ENSMUSG00000062393
Lacc1	laccase domain containing 1	0.881441	0.000238962	14	protein_coding	ENSMUSG00000044350
Vwa5b1	von Willebrand factor A domain containing 5B1	0.881418	3.25587e-06	4	protein_coding	ENSMUSG00000028753
Rhbdl3	rhomboid like 3	0.879782	4.59856e-17	11	protein_coding	ENSMUSG00000017692
Mmp23	matrix metallopeptidase 23	0.873513	0.000641621	4	protein_coding	ENSMUSG00000029061
C2cd4c	C2 calcium-dependent domain containing 4C	0.872436	5.70064e-07	10	protein_coding	ENSMUSG00000045912
Hic1	hypermethylated in cancer 1	0.870542	0.00196047	11	protein_coding	ENSMUSG00000043099
Wnt4	wingless-type MMTV integration site family, member 4	0.870279	2.24061e-13	4	protein_coding	ENSMUSG00000036856
Creb3l1	cAMP responsive element binding protein 3-like 1	0.86624	0.00339748	2	protein_coding	ENSMUSG00000027230
Stag3	stromal antigen 3	0.865124	0.00966435	5	protein_coding	ENSMUSG00000036928
Clec18a	C-type lectin domain family 18, member A	0.863422	8.90853e-05	8	protein_coding	ENSMUSG00000033633
Col6a2	collagen, type VI, alpha 2	0.860831	0.00380615	10	protein_coding	ENSMUSG00000020241
Tnfrsf8	tumor necrosis factor receptor superfamily, member 8	0.85846	0.00173738	4	protein_coding	ENSMUSG00000028602
Nradd	neurotrophin receptor associated death domain	0.857546	0.0173208	9	protein_coding	ENSMUSG00000032491
Fhad1	forkhead-associated (FHA) phosphopeptide binding domain 1	0.856464	7.77496e-07	4	protein_coding	ENSMUSG00000051435
Tmc6	transmembrane channel-like gene family 6	0.85249	6.48031e-07	11	protein_coding	ENSMUSG00000025572
Slc26a10	solute carrier family 26, member 10	0.850866	2.99679e-06	10	protein_coding	ENSMUSG00000040441
Gm10605	predicted gene 10605	0.85073	2.51057e-08	7	lincRNA	ENSMUSG00000097974
Npas1	neuronal PAS domain protein 1	0.849402	9.4392e-07	7	protein_coding	ENSMUSG00000001988
Trim21	tripartite motif-containing 21	0.848007	0.00309895	7	protein_coding	ENSMUSG00000030966
1700001O22Rik	RIKEN cDNA 1700001O22 gene	0.848	6.09397e-05	2	protein_coding	ENSMUSG00000044320
Gm39822	predicted gene, 39822	0.846946	0.00110961	11	lincRNA	ENSMUSG00000110618
Casz1	castor zinc finger 1	0.845283	9.23747e-05	4	protein_coding	ENSMUSG00000028977
Ccdc114	coiled-coil domain containing 114	0.843677	0.000411207	7	protein_coding	ENSMUSG00000040189
Ryr1	ryanodine receptor 1, skeletal muscle	0.84172	5.29962e-24	7	protein_coding	ENSMUSG00000030592
Susd5	sushi domain containing 5	0.836236	1.7535e-05	9	protein_coding	ENSMUSG00000086596
Hrk	harakiri, BCL2 interacting protein (contains only BH3 domain)	0.834053	2.19374e-12	5	protein_coding	ENSMUSG00000046607
Metrnl	meteorin, glial cell differentiation regulator-like	0.831892	9.00547e-05	11	protein_coding	ENSMUSG00000039208
Fzd5	frizzled class receptor 5	0.831876	0.0220118	1	protein_coding	ENSMUSG00000045005
Crip2	cysteine rich protein 2	0.830448	6.46139e-18	12	protein_coding	ENSMUSG00000006356
Sdf2l1	stromal cell-derived factor 2-like 1	0.825893	3.16529e-05	16	protein_coding	ENSMUSG00000022769
P2rx5	purinergic receptor P2X, ligand-gated ion channel, 5	0.825673	0.00617708	11	protein_coding	ENSMUSG00000005950
Tex15	testis expressed gene 15	0.824949	0.0408671	8	protein_coding	ENSMUSG00000009628
Esr1	estrogen receptor 1 (alpha)	0.822662	3.28682e-05	10	protein_coding	ENSMUSG00000019768
Sh3bp2	SH3-domain binding protein 2	0.821203	0.000193304	5	protein_coding	ENSMUSG00000054520
Slc22a21	solute carrier family 22 (organic cation transporter), member 21	0.820435	0.0347258	11	protein_coding	ENSMUSG00000063652
Ido2	indoleamine 2,3-dioxygenase 2	0.819173	0.00467703	8	protein_coding	ENSMUSG00000031549
Pdyn	prodynorphin	0.818226	7.09245e-09	2	protein_coding	ENSMUSG00000027400
Mrgpre	MAS-related GPR, member E	0.816953	8.26024e-09	7	protein_coding	ENSMUSG00000048965
Hspb1	heat shock protein 1	0.815764	0.00136032	5	protein_coding	ENSMUSG00000004951
Zfp647	zinc finger protein 647	0.81498	0.00475135	15	protein_coding	ENSMUSG00000054967
Nid2	nidogen 2	0.814805	0.000394813	14	protein_coding	ENSMUSG00000021806
Trpc3	transient receptor potential cation channel, subfamily C, member 3	0.814631	1.25334e-06	3	protein_coding	ENSMUSG00000027716
Stac2	SH3 and cysteine rich domain 2	0.809673	2.54259e-20	11	protein_coding	ENSMUSG00000017400
Mfsd7a	major facilitator superfamily domain containing 7A	0.809152	0.0237413	5	protein_coding	ENSMUSG00000029490
Shisa2	shisa family member 2	0.808341	8.80076e-06	14	protein_coding	ENSMUSG00000044461
Plcxd1	phosphatidylinositol-specific phospholipase C, X domain containing 1	0.808186	1.8403e-06	5	protein_coding	ENSMUSG00000064247
Hpdl	4-hydroxyphenylpyruvate dioxygenase-like	0.803919	0.026062	4	protein_coding	ENSMUSG00000043155
Nectin4	nectin cell adhesion molecule 4	0.801407	0.000839	1	protein_coding	ENSMUSG00000006411
C4b	complement component 4B (Chido blood group)	0.799913	0.0209816	17	protein_coding	ENSMUSG00000073418
1700001L05Rik	RIKEN cDNA 1700001L05 gene	0.797825	0.0383828	15	lincRNA	ENSMUSG00000075511
Ppl	periplakin	0.794903	1.78077e-05	16	protein_coding	ENSMUSG00000039457
Epop	elongin BC and polycomb repressive complex 2 associated protein	0.794661	8.8279e-16	11	protein_coding	ENSMUSG00000043439
Btg3	B cell translocation gene 3	0.786081	0.000853446	16	protein_coding	ENSMUSG00000022863
Ypel1	yippee like 1	0.786016	1.97573e-07	16	protein_coding	ENSMUSG00000022773
Resp18	regulated endocrine-specific protein 18	0.784926	8.17392e-18	1	protein_coding	ENSMUSG00000033061
Lrrn4	leucine rich repeat neuronal 4	0.784508	0.00389185	2	protein_coding	ENSMUSG00000043110
Slc2a12	solute carrier family 2 (facilitated glucose transporter), member 12	0.781591	0.00397101	10	protein_coding	ENSMUSG00000037490
Prcd	photoreceptor disc component	0.775815	0.00490967	11	protein_coding	ENSMUSG00000075410
Hpcal1	hippocalcin-like 1	0.775118	4.2866e-18	12	protein_coding	ENSMUSG00000071379
Alox12b	arachidonate 12-lipoxygenase, 12R type	0.773673	0.00624669	11	protein_coding	ENSMUSG00000032807
Rasip1	Ras interacting protein 1	0.772718	1.97958e-06	7	protein_coding	ENSMUSG00000044562
Parp12	poly (ADP-ribose) polymerase family, member 12	0.770117	9.15939e-11	6	protein_coding	ENSMUSG00000038507
Wdsub1	WD repeat, SAM and U-box domain containing 1	0.767718	4.74849e-09	2	protein_coding	ENSMUSG00000026988
Ccdc88b	coiled-coil domain containing 88B	0.766532	7.29674e-06	19	protein_coding	ENSMUSG00000047810
Gnb4	guanine nucleotide binding protein (G protein), beta 4	0.765685	1.52322e-09	3	protein_coding	ENSMUSG00000027669
Inava	innate immunity activator	0.761345	0.0111666	1	protein_coding	ENSMUSG00000041605
Tnfrsf1b	tumor necrosis factor receptor superfamily, member 1b	0.760517	1.87177e-05	4	protein_coding	ENSMUSG00000028599
Gm5873	predicted gene 5873	0.759902	0.0319717	6	processed_pseudogene	ENSMUSG00000093651
Crb2	crumbs family member 2	0.756246	8.43904e-05	2	protein_coding	ENSMUSG00000035403
Prickle3	prickle planar cell polarity protein 3	0.754932	0.0309628	X	protein_coding	ENSMUSG00000031145
H2-M5	histocompatibility 2, M region locus 5	0.753847	0.0256199	17	protein_coding	ENSMUSG00000024459
Tmem132e	transmembrane protein 132E	0.753731	0.00148937	11	protein_coding	ENSMUSG00000020701
Tuft1	tuftelin 1	0.753466	0.000419748	3	protein_coding	ENSMUSG00000005968
Impa2	inositol (myo)-1(or 4)-monophosphatase 2	0.752654	0.0183827	18	protein_coding	ENSMUSG00000024525
Jsrp1	junctional sarcoplasmic reticulum protein 1	0.751659	0.033217	10	protein_coding	ENSMUSG00000020216
Il27ra	interleukin 27 receptor, alpha	0.74875	0.0324775	8	protein_coding	ENSMUSG00000005465
Acot3	acyl-CoA thioesterase 3	0.748473	0.0141394	12	protein_coding	ENSMUSG00000021228
Glt8d2	glycosyltransferase 8 domain containing 2	0.747587	3.8101e-05	10	protein_coding	ENSMUSG00000020251
Marcksl1	MARCKS-like 1	0.74407	1.50637e-09	4	protein_coding	ENSMUSG00000047945
Phf21b	PHD finger protein 21B	0.742203	1.21402e-07	15	protein_coding	ENSMUSG00000016624
Arl5c	ADP-ribosylation factor-like 5C	0.740275	0.0285442	11	protein_coding	ENSMUSG00000038352
Cd109	CD109 antigen	0.739983	0.000558302	9	protein_coding	ENSMUSG00000046186
Antxr2	anthrax toxin receptor 2	0.73425	0.0287569	5	protein_coding	ENSMUSG00000029338
Cidea	cell death-inducing DNA fragmentation factor, alpha subunit-like effector A	0.733371	0.0120765	18	protein_coding	ENSMUSG00000024526
Oxtr	oxytocin receptor	0.73136	3.88093e-09	6	protein_coding	ENSMUSG00000049112
Pcsk4	proprotein convertase subtilisin/kexin type 4	0.729138	0.0317158	10	protein_coding	ENSMUSG00000020131
Rcor2	REST corepressor 2	0.728681	5.03513e-09	19	protein_coding	ENSMUSG00000024968
Pdlim1	PDZ and LIM domain 1 (elfin)	0.727764	0.000594655	19	protein_coding	ENSMUSG00000055044
2410004P03Rik	RIKEN cDNA 2410004P03 gene	0.725039	0.00341779	12	protein_coding	ENSMUSG00000071398
Zbtb46	zinc finger and BTB domain containing 46	0.723433	1.35224e-08	2	protein_coding	ENSMUSG00000027583
Ankrd63	ankyrin repeat domain 63	0.723165	3.04604e-07	2	protein_coding	ENSMUSG00000078137
Stc2	stanniocalcin 2	0.72214	0.025111	11	protein_coding	ENSMUSG00000020303
Pear1	platelet endothelial aggregation receptor 1	0.721741	0.0011573	3	protein_coding	ENSMUSG00000028073
Frem3	Fras1 related extracellular matrix protein 3	0.720984	0.0225464	8	protein_coding	ENSMUSG00000042353
Gm11681	predicted gene 11681	0.719743	0.0201616	11	lincRNA	ENSMUSG00000075437
Pld2	phospholipase D2	0.717132	4.12106e-12	11	protein_coding	ENSMUSG00000020828
Gm45767	predicted gene 45767	0.714828	0.00492502	8	antisense	ENSMUSG00000110702
Ormdl2	ORM1-like 2 (S. cerevisiae)	0.713768	0.0434163	10	protein_coding	ENSMUSG00000025353
Amz1	archaelysin family metallopeptidase 1	0.713071	7.79252e-05	5	protein_coding	ENSMUSG00000050022
H2-K1	histocompatibility 2, K1, K region	0.712468	0.0202106	17	protein_coding	ENSMUSG00000061232
Garem2	GRB2 associated regulator of MAPK1 subtype 2	0.711115	8.99947e-08	5	protein_coding	ENSMUSG00000044576
Gch1	GTP cyclohydrolase 1	0.708687	0.033078	14	protein_coding	ENSMUSG00000037580
Mxra7	matrix-remodelling associated 7	0.707378	6.6166e-08	11	protein_coding	ENSMUSG00000020814
Evpl	envoplakin	0.706585	0.00187659	11	protein_coding	ENSMUSG00000034282
Polm	polymerase (DNA directed), mu	0.706535	4.90636e-05	11	protein_coding	ENSMUSG00000020474
Fam111a	family with sequence similarity 111, member A	0.7065	0.0288792	19	protein_coding	ENSMUSG00000024691
Kdelc2	KDEL (Lys-Asp-Glu-Leu) containing 2	0.703826	2.70457e-05	9	protein_coding	ENSMUSG00000034487
Itga10	integrin, alpha 10	0.703145	0.00274232	3	protein_coding	ENSMUSG00000090210
Gucy2e	guanylate cyclase 2e	0.702433	8.58285e-05	11	protein_coding	ENSMUSG00000020890
Fzd9	frizzled class receptor 9	0.702153	0.00342518	5	protein_coding	ENSMUSG00000049551
Abcb10	ATP-binding cassette, sub-family B (MDR/TAP), member 10	0.700844	8.26024e-09	8	protein_coding	ENSMUSG00000031974
Sox18	SRY (sex determining region Y)-box 18	0.69896	0.0153047	2	protein_coding	ENSMUSG00000046470
Scn5a	sodium channel, voltage-gated, type V, alpha	0.697525	0.013821	9	protein_coding	ENSMUSG00000032511
Kctd15	potassium channel tetramerisation domain containing 15	0.697368	1.94305e-06	7	protein_coding	ENSMUSG00000030499
H2-DMa	histocompatibility 2, class II, locus DMa	0.696346	1.4905e-05	17	protein_coding	ENSMUSG00000037649
Tchh	trichohyalin	0.69176	0.00327445	3	protein_coding	ENSMUSG00000052415
Trim71	tripartite motif-containing 71	0.69089	0.0235257	9	protein_coding	ENSMUSG00000079259
Wnt9a	wingless-type MMTV integration site family, member 9A	0.690056	0.000168631	11	protein_coding	ENSMUSG00000000126
Rtn2	reticulon 2 (Z-band associated protein)	0.68674	4.56124e-15	7	protein_coding	ENSMUSG00000030401
Fzd7	frizzled class receptor 7	0.686402	8.56185e-06	1	protein_coding	ENSMUSG00000041075
Lor	loricrin	0.685678	0.0042688	3	protein_coding	ENSMUSG00000043165
Crhr1	corticotropin releasing hormone receptor 1	0.682267	1.53017e-07	11	protein_coding	ENSMUSG00000018634
Elk3	ELK3, member of ETS oncogene family	0.682214	5.70064e-07	10	protein_coding	ENSMUSG00000008398
Zbtb8a	zinc finger and BTB domain containing 8a	0.681137	0.0312071	4	protein_coding	ENSMUSG00000028807
Arhgap25	Rho GTPase activating protein 25	0.680325	0.00250862	6	protein_coding	ENSMUSG00000030047
Sgsh	N-sulfoglucosamine sulfohydrolase (sulfamidase)	0.679454	9.00547e-05	11	protein_coding	ENSMUSG00000005043
Kcns1	K+ voltage-gated channel, subfamily S, 1	0.679226	0.000258023	2	protein_coding	ENSMUSG00000040164
Celsr1	cadherin, EGF LAG seven-pass G-type receptor 1	0.678315	2.9144e-05	15	protein_coding	ENSMUSG00000016028
Car4	carbonic anhydrase 4	0.677396	1.71567e-05	11	protein_coding	ENSMUSG00000000805
Ptk7	PTK7 protein tyrosine kinase 7	0.674349	1.48605e-05	17	protein_coding	ENSMUSG00000023972
Plcb3	phospholipase C, beta 3	0.674295	6.34246e-11	19	protein_coding	ENSMUSG00000024960
Cd63	CD63 antigen	0.674167	2.99734e-05	10	protein_coding	ENSMUSG00000025351
Afap1l2	actin filament associated protein 1-like 2	0.667529	1.07138e-06	19	protein_coding	ENSMUSG00000025083
Rpl37rt	ribosomal protein L37, retrotransposed	0.667039	0.0216907	5	transcribed_processed_pseudogene	ENSMUSG00000072692
Htr6	5-hydroxytryptamine (serotonin) receptor 6	0.666194	0.000142002	4	protein_coding	ENSMUSG00000028747
Epha10	Eph receptor A10	0.665278	6.76173e-05	4	protein_coding	ENSMUSG00000028876
Borcs6	BLOC-1 related complex subunit 6	0.665268	1.35589e-09	11	protein_coding	ENSMUSG00000045176
Sult5a1	sulfotransferase family 5A, member 1	0.662276	0.0257512	8	protein_coding	ENSMUSG00000000739
2700081O15Rik	RIKEN cDNA 2700081O15 gene	0.662015	5.61897e-11	19	protein_coding	ENSMUSG00000053080
Arpc1b	actin related protein 2/3 complex, subunit 1B	0.660182	1.77726e-07	5	protein_coding	ENSMUSG00000029622
Arhgap27	Rho GTPase activating protein 27	0.658156	0.00025501	11	protein_coding	ENSMUSG00000034255
Stox1	storkhead box 1	0.657709	0.0476082	10	protein_coding	ENSMUSG00000036923
Bmp1	bone morphogenetic protein 1	0.656915	2.22553e-05	14	protein_coding	ENSMUSG00000022098
1600029O15Rik	RIKEN cDNA 1600029O15 gene	0.654056	0.0107252	9	transcribed_processed_pseudogene	ENSMUSG00000057818
Nudt1	nudix (nucleoside diphosphate linked moiety X)-type motif 1	0.653866	0.0330113	5	protein_coding	ENSMUSG00000036639
Rnd2	Rho family GTPase 2	0.653495	6.52878e-16	11	protein_coding	ENSMUSG00000001313
Ston1	stonin 1	0.652387	0.0171714	17	protein_coding	ENSMUSG00000033855
Ppic	peptidylprolyl isomerase C	0.652163	0.0441583	18	protein_coding	ENSMUSG00000024538
Fam181b	family with sequence similarity 181, member B	0.651717	0.00347325	7	protein_coding	ENSMUSG00000051515
Trim7	tripartite motif-containing 7	0.648203	0.0308026	11	protein_coding	ENSMUSG00000040350
Cfap100	cilia and flagella associated protein 100	0.647821	0.0122825	6	protein_coding	ENSMUSG00000048794
Kcng1	potassium voltage-gated channel, subfamily G, member 1	0.644432	0.00132877	2	protein_coding	ENSMUSG00000074575
Myh14	myosin, heavy polypeptide 14	0.644206	1.35299e-07	7	protein_coding	ENSMUSG00000030739
Mavs	mitochondrial antiviral signaling protein	0.644169	0.00031071	2	protein_coding	ENSMUSG00000037523
Stat6	signal transducer and activator of transcription 6	0.643395	0.00262426	10	protein_coding	ENSMUSG00000002147
Sox4	SRY (sex determining region Y)-box 4	0.642997	0.000426224	13	protein_coding	ENSMUSG00000076431
Abca7	ATP-binding cassette, sub-family A (ABC1), member 7	0.642895	8.8561e-17	10	protein_coding	ENSMUSG00000035722
Htatip2	HIV-1 Tat interactive protein 2	0.64141	0.000349911	7	protein_coding	ENSMUSG00000039745
Syde2	synapse defective 1, Rho GTPase, homolog 2 (C. elegans)	0.639911	0.00505826	3	protein_coding	ENSMUSG00000036863
Pald1	phosphatase domain containing, paladin 1	0.636945	2.99734e-05	10	protein_coding	ENSMUSG00000020092
Prokr2	prokineticin receptor 2	0.634291	0.0476082	2	protein_coding	ENSMUSG00000050558
Mcub	mitochondrial calcium uniporter dominant negative beta subunit	0.6333	0.0205533	3	protein_coding	ENSMUSG00000027994
Adra2a	adrenergic receptor, alpha 2a	0.631814	9.03904e-06	19	protein_coding	ENSMUSG00000033717
Csf2ra	colony stimulating factor 2 receptor, alpha, low-affinity (granulocyte-macrophage)	0.630539	2.39255e-05	19	protein_coding	ENSMUSG00000059326
Tmem132c	transmembrane protein 132C	0.630113	0.00196541	5	protein_coding	ENSMUSG00000034324
Msrb3	methionine sulfoxide reductase B3	0.626637	0.000500319	10	protein_coding	ENSMUSG00000051236
Gpc3	glypican 3	0.625648	0.0101703	X	protein_coding	ENSMUSG00000055653
Cbfb	core binding factor beta	0.621778	2.9083e-10	8	protein_coding	ENSMUSG00000031885
Zfp772	zinc finger protein 772	0.621151	4.72858e-08	7	protein_coding	ENSMUSG00000066838
Cpne2	copine II	0.619507	8.72642e-05	8	protein_coding	ENSMUSG00000034361
Ticam1	toll-like receptor adaptor molecule 1	0.618211	0.000145075	17	protein_coding	ENSMUSG00000047123
Adamtsl5	ADAMTS-like 5	0.617556	0.0161338	10	protein_coding	ENSMUSG00000043822
Slc6a7	solute carrier family 6 (neurotransmitter transporter, L-proline), member 7	0.605793	5.78441e-10	18	protein_coding	ENSMUSG00000052026
Thbs3	thrombospondin 3	0.604873	3.89721e-05	3	protein_coding	ENSMUSG00000028047
Lag3	lymphocyte-activation gene 3	0.603189	0.0242773	6	protein_coding	ENSMUSG00000030124
Hspa2	heat shock protein 2	0.601412	5.34615e-08	12	protein_coding	ENSMUSG00000059970
Ebf4	early B cell factor 4	0.596945	2.19518e-06	2	protein_coding	ENSMUSG00000053552
Ube2l6	ubiquitin-conjugating enzyme E2L 6	0.594518	0.0450173	2	protein_coding	ENSMUSG00000027078
Tmco4	transmembrane and coiled-coil domains 4	0.594127	0.0172875	4	protein_coding	ENSMUSG00000041143
Zfp36	zinc finger protein 36	0.594065	0.0475381	7	protein_coding	ENSMUSG00000044786
Rps13-ps2	ribosomal protein S13, pseudogene 2	0.593104	0.0163024	7	processed_pseudogene	ENSMUSG00000069972
Trim47	tripartite motif-containing 47	0.59185	0.0469448	11	protein_coding	ENSMUSG00000020773
Parp16	poly (ADP-ribose) polymerase family, member 16	0.589371	0.00704226	9	protein_coding	ENSMUSG00000032392
Shroom1	shroom family member 1	0.588055	0.0309628	11	protein_coding	ENSMUSG00000018387
Reep6	receptor accessory protein 6	0.584369	0.0104028	10	protein_coding	ENSMUSG00000035504
Kank2	KN motif and ankyrin repeat domains 2	0.579519	0.000401751	9	protein_coding	ENSMUSG00000032194
Samd1	sterile alpha motif domain containing 1	0.578397	5.48372e-07	8	protein_coding	ENSMUSG00000079003
Trim25	tripartite motif-containing 25	0.57772	0.000594655	11	protein_coding	ENSMUSG00000000275
Pnck	pregnancy upregulated non-ubiquitously expressed CaM kinase	0.575438	4.47479e-06	X	protein_coding	ENSMUSG00000002012
Ninj1	ninjurin 1	0.575318	8.80918e-05	13	protein_coding	ENSMUSG00000037966
Prkcd	protein kinase C, delta	0.572263	0.00222873	14	protein_coding	ENSMUSG00000021948
2810039B14Rik	RIKEN cDNA 2810039B14 gene	0.571043	0.00254399	15	transcribed_unitary_pseudogene	ENSMUSG00000099034
Slco2a1	solute carrier organic anion transporter family, member 2a1	0.570292	0.00723228	9	protein_coding	ENSMUSG00000032548
Flt3l	FMS-like tyrosine kinase 3 ligand	0.568474	0.0329924	7	protein_coding	ENSMUSG00000110206
Prkd2	protein kinase D2	0.568245	0.0215945	7	protein_coding	ENSMUSG00000041187
Ctsz	cathepsin Z	0.564888	4.02475e-07	2	protein_coding	ENSMUSG00000016256
Exoc3l	exocyst complex component 3-like	0.564089	0.0180252	8	protein_coding	ENSMUSG00000043251
Nsun7	NOL1/NOP2/Sun domain family, member 7	0.563089	6.51831e-05	5	protein_coding	ENSMUSG00000029206
AU022754	expressed sequence AU022754	0.560965	0.0353721	15	antisense	ENSMUSG00000097209
Zfp57	zinc finger protein 57	0.559726	0.0027373	17	protein_coding	ENSMUSG00000036036
Grin2d	glutamate receptor, ionotropic, NMDA2D (epsilon 4)	0.558697	0.00124275	7	protein_coding	ENSMUSG00000002771
Gamt	guanidinoacetate methyltransferase	0.557902	0.0202691	10	protein_coding	ENSMUSG00000020150
Mycl	v-myc avian myelocytomatosis viral oncogene lung carcinoma derived	0.556726	3.83595e-05	4	protein_coding	ENSMUSG00000028654
Fgf11	fibroblast growth factor 11	0.554245	0.000298981	11	protein_coding	ENSMUSG00000042826
Pxdc1	PX domain containing 1	0.551606	0.0177232	13	protein_coding	ENSMUSG00000021411
C1ql2	complement component 1, q subcomponent-like 2	0.547332	0.0238827	1	protein_coding	ENSMUSG00000036907
Gpr153	G protein-coupled receptor 153	0.546721	0.0324802	4	protein_coding	ENSMUSG00000042804
Hspg2	perlecan (heparan sulfate proteoglycan 2)	0.546239	1.22251e-05	4	protein_coding	ENSMUSG00000028763
Pde8a	phosphodiesterase 8A	0.546168	0.000133222	7	protein_coding	ENSMUSG00000025584
Hes6	hairy and enhancer of split 6	0.544953	0.000676041	1	protein_coding	ENSMUSG00000067071
Rasal1	RAS protein activator like 1 (GAP1 like)	0.544776	4.95388e-17	5	protein_coding	ENSMUSG00000029602
Tspan18	tetraspanin 18	0.54474	0.00470439	2	protein_coding	ENSMUSG00000027217
Gdf10	growth differentiation factor 10	0.544682	0.00276617	14	protein_coding	ENSMUSG00000021943
Plekhh3	pleckstrin homology domain containing, family H (with MyTH4 domain) member 3	0.54274	0.00723228	11	protein_coding	ENSMUSG00000035172
Tapbp	TAP binding protein	0.542717	0.0133266	17	protein_coding	ENSMUSG00000024308
Asic4	acid-sensing (proton-gated) ion channel family member 4	0.542056	0.026093	1	protein_coding	ENSMUSG00000033007
Nbeal2	neurobeachin-like 2	0.540098	6.47728e-05	9	protein_coding	ENSMUSG00000056724
Tcirg1	T cell, immune regulator 1, ATPase, H+ transporting, lysosomal V0 protein A3	0.539634	0.0035371	19	protein_coding	ENSMUSG00000001750
Stat3	signal transducer and activator of transcription 3	0.538664	1.16708e-08	11	protein_coding	ENSMUSG00000004040
Dok3	docking protein 3	0.538346	0.00397101	13	protein_coding	ENSMUSG00000035711
Sipa1	signal-induced proliferation associated gene 1	0.538195	0.000845366	19	protein_coding	ENSMUSG00000056917
Gstm6	glutathione S-transferase, mu 6	0.536247	0.00124275	3	protein_coding	ENSMUSG00000068762
Tap2	transporter 2, ATP-binding cassette, sub-family B (MDR/TAP)	0.535705	0.0183827	17	protein_coding	ENSMUSG00000024339
Smoc2	SPARC related modular calcium binding 2	0.535268	0.000676101	17	protein_coding	ENSMUSG00000023886
Ehd2	EH-domain containing 2	0.532507	0.000565683	7	protein_coding	ENSMUSG00000074364
Cdhr1	cadherin-related family member 1	0.531812	0.00309949	14	protein_coding	ENSMUSG00000021803
Hlcs	holocarboxylase synthetase (biotin- [propriony-Coenzyme A-carboxylase (ATP-hydrolysing)] ligase)	0.531535	0.00878199	16	protein_coding	ENSMUSG00000040820
Asl	argininosuccinate lyase	0.530812	0.000141829	5	protein_coding	ENSMUSG00000025533
Khnyn	KH and NYN domain containing	0.523782	0.000115158	14	protein_coding	ENSMUSG00000047153
Wnt7b	wingless-type MMTV integration site family, member 7B	0.521566	0.000918786	15	protein_coding	ENSMUSG00000022382
Gm2061	predicted gene 2061	0.518802	0.028979	1	lincRNA	ENSMUSG00000097615
Ccnd1	cyclin D1	0.518516	0.004838	7	protein_coding	ENSMUSG00000070348
Pxylp1	2-phosphoxylose phosphatase 1	0.518344	0.00563351	9	protein_coding	ENSMUSG00000043587
Ppm1m	protein phosphatase 1M	0.518308	1.96514e-06	9	protein_coding	ENSMUSG00000020253
Ckap4	cytoskeleton-associated protein 4	0.516524	6.13936e-05	10	protein_coding	ENSMUSG00000046841
Relb	avian reticuloendotheliosis viral (v-rel) oncogene related B	0.51043	0.00430492	7	protein_coding	ENSMUSG00000002983
Dhrs3	dehydrogenase/reductase (SDR family) member 3	0.510256	0.00125202	4	protein_coding	ENSMUSG00000066026
Evc	EvC ciliary complex subunit 1	0.507872	0.00457955	5	protein_coding	ENSMUSG00000029122
Irf1	interferon regulatory factor 1	0.507368	0.00437044	11	protein_coding	ENSMUSG00000018899
Nit2	nitrilase family, member 2	0.505603	0.0187823	16	protein_coding	ENSMUSG00000022751
Cacng5	calcium channel, voltage-dependent, gamma subunit 5	0.501598	0.0399493	11	protein_coding	ENSMUSG00000040373
Cib1	calcium and integrin binding 1 (calmyrin)	0.501591	0.0149195	7	protein_coding	ENSMUSG00000030538

## Sheet: DownDEGs
Supplementary Data 1b. RNA-seq based differential expression analysis
Wald test, p adj < 0.05; log2 FC < 1 (black) or < 0.5 (grey)
Gene symbol	Description	log2FoldChange	padj	Chromosome	Gene biotype	Ensembl ID
Gm4861	predicted gene 4861	-4.33572	0.0133266	3	lincRNA	ENSMUSG00000055138
Gm6088	predicted gene 6088	-3.22237	0.0359099	X	processed_pseudogene	ENSMUSG00000083646
Gstm3	predicted gene 6089	-2.73316	0.041327	3	protein_coding	ENSMUSG00000004038
Gm16386	predicted gene 6090	-2.04727	0.0181529	17	lincRNA	ENSMUSG00000096975
9230114K14Rik	predicted gene 6091	-1.9256	0.0168885	5	processed_transcript	ENSMUSG00000097145
B930025P03Rik	predicted gene 6092	-1.75839	0.0269096	8	lincRNA	ENSMUSG00000109473
Zfp648	predicted gene 6093	-1.60879	0.00225967	1	protein_coding	ENSMUSG00000066797
Spata18	predicted gene 6094	-1.42614	0.00245018	5	protein_coding	ENSMUSG00000029155
Gm13713	predicted gene 6095	-1.31567	0.0222814	2	antisense	ENSMUSG00000085135
Klk10	predicted gene 6096	-1.26909	0.00258399	7	protein_coding	ENSMUSG00000030693
Gm37464	predicted gene 6097	-1.14324	0.0356328	3	TEC	ENSMUSG00000102420
Npsr1	predicted gene 6098	-1.12942	0.019296	9	protein_coding	ENSMUSG00000043659
Slc17a6	predicted gene 6099	-1.08884	0.00185071	7	protein_coding	ENSMUSG00000030500
Kdm1a	predicted gene 6100	-1.06969	2.43201e-46	4	protein_coding	ENSMUSG00000036940
Wif1	predicted gene 6101	-1.06867	0.0441583	10	protein_coding	ENSMUSG00000020218
4933402D24Rik	predicted gene 6102	-0.964704	0.0416423	1	protein_coding	ENSMUSG00000025961
Olfm3	predicted gene 6103	-0.796397	1.15955e-07	3	protein_coding	ENSMUSG00000027965
Slc24a2	predicted gene 6104	-0.77891	0.000969336	4	protein_coding	ENSMUSG00000037996
Enkur	predicted gene 6105	-0.767233	0.0322053	2	protein_coding	ENSMUSG00000026679
Nectin3	predicted gene 6106	-0.760095	0.000565551	16	protein_coding	ENSMUSG00000022656
B230216N24Rik	predicted gene 6107	-0.736285	0.00117411	1	processed_transcript	ENSMUSG00000089706
Nyap2	predicted gene 6108	-0.718105	0.0395473	1	protein_coding	ENSMUSG00000054976
Pcdhb19	predicted gene 6109	-0.698523	0.0318639	18	protein_coding	ENSMUSG00000043313
Capsl	predicted gene 6110	-0.692448	0.0469693	15	protein_coding	ENSMUSG00000039676
Cfap65	predicted gene 6111	-0.64847	0.00436468	1	protein_coding	ENSMUSG00000047021
Cbln2	predicted gene 6112	-0.641117	0.0228464	18	protein_coding	ENSMUSG00000024647
Fut9	predicted gene 6113	-0.63762	0.0416858	4	protein_coding	ENSMUSG00000055373
9330121K16Rik	predicted gene 6114	-0.624594	0.000845366	8	TEC	ENSMUSG00000110249
Pcdhgb5	predicted gene 6115	-0.622171	0.0494646	18	protein_coding	ENSMUSG00000103749
Hecw1	predicted gene 6116	-0.614348	0.0229568	13	protein_coding	ENSMUSG00000021301
Kcnv1	predicted gene 6117	-0.613113	4.50775e-05	15	protein_coding	ENSMUSG00000022342
Taf4b	predicted gene 6118	-0.606334	0.0393135	18	protein_coding	ENSMUSG00000054321
Htr2c	predicted gene 6119	-0.587556	0.0233282	X	protein_coding	ENSMUSG00000041380
Fam126b	predicted gene 6120	-0.5757	0.0267121	1	protein_coding	ENSMUSG00000038174
Fv1	predicted gene 6121	-0.570124	0.0105506	4	protein_coding	ENSMUSG00000070583
Satb2	predicted gene 6122	-0.563909	0.00898604	1	protein_coding	ENSMUSG00000038331
Cpeb4	predicted gene 6123	-0.556385	0.00599871	11	protein_coding	ENSMUSG00000020300
Hnmt	predicted gene 6124	-0.552897	0.000411207	2	protein_coding	ENSMUSG00000026986
Gm16485	predicted gene 6125	-0.537994	0.026093	9	protein_coding	ENSMUSG00000078117
Cort	predicted gene 6126	-0.522473	0.0218756	4	protein_coding	ENSMUSG00000028971
Gm9954	predicted gene 6127	-0.515926	0.0318747	5	TEC	ENSMUSG00000104868
