# Supplementary material for: Kdm1a safeguards the topological boundaries of PRC2-repressed genes and prevents aging-related euchromatinization in neurons
Source: Nat Commun. 2024 Mar 7;15:1781. doi: 10.1038/s41467-024-45773-3 (PMC10920760; doi:10.1038/s41467-024-45773-3)
Supplement: Supplementary file 5 — Supplementary Data 2 [file 41467_2024_45773_MOESM5_ESM.xlsx]

## Sheet: Hoja1
Supplementary Data 2. ChIA-PET analysis
Loops CTCF ChIAPET (PET count greater than or equal to 3)
chr	star	end	chr	star	end	Score
chr1	4768999	4771302	chr1	5903640	5905497	13
chr1	5912578	5918192	chr1	6132901	6138029	42
chr1	5914485	5917913	chr1	6151857	6154765	26
chr1	6272321	6273184	chr1	6401182	6401993	3
chr1	6410013	6410886	chr1	6859296	6860155	3
chr1	6483471	6484328	chr1	6858013	6859053	3
chr1	6486958	6488577	chr1	6858711	6859758	4
chr1	6487838	6489126	chr1	6857494	6858598	3
chr1	7010052	7010703	chr1	7219675	7220223	4
chr1	9572129	9575113	chr1	9695689	9698172	19
chr1	9770970	9772118	chr1	10007205	10008409	4
chr1	9772605	9773587	chr1	10006043	10007375	4
chr1	9772228	9774239	chr1	10088906	10091213	9
chr1	10038895	10039711	chr1	10088723	10090359	4
chr1	12863132	12865444	chr1	13048687	13052900	16
chr1	12862172	12866213	chr1	13131166	13137236	41
chr1	13049285	13053357	chr1	13132075	13137858	53
chr1	13049286	13050744	chr1	13531748	13532982	8
chr1	13706630	13707507	chr1	13783499	13785384	6
chr1	13783353	13785315	chr1	14635166	14636993	11
chr1	13787909	13792051	chr1	14635530	14638383	16
chr1	13787947	13789095	chr1	14739280	14740053	4
chr1	14739112	14740707	chr1	14862684	14864307	6
chr1	14739521	14740724	chr1	15621637	15622482	4
chr1	14739957	14740521	chr1	15682771	15683832	3
chr1	15874718	15876501	chr1	15993300	15995374	10
chr1	16795501	16799082	chr1	17121177	17124572	34
chr1	17161243	17163632	chr1	17629288	17631893	18
chr1	17978130	17982677	chr1	18104876	18107516	26
chr1	18359714	18360562	chr1	19177073	19178405	5
chr1	19205846	19207127	chr1	20449958	20451039	5
chr1	19206085	19206846	chr1	20512767	20513357	3
chr1	20310779	20313588	chr1	20449512	20450746	12
chr1	20310496	20313394	chr1	20512364	20514478	16
chr1	20311836	20313151	chr1	20554571	20555597	4
chr1	20700133	20701135	chr1	20738424	20739345	3
chr1	20696188	20701326	chr1	20799851	20805553	56
chr1	20698045	20699399	chr1	21162070	21162919	3
chr1	20737943	20738895	chr1	20802081	20803561	5
chr1	20938497	20941486	chr1	21099884	21102321	15
chr1	20932344	20934197	chr1	21162232	21163515	7
chr1	20932538	20933460	chr1	21160225	21161576	3
chr1	20938497	20940343	chr1	21162070	21163640	7
chr1	20938735	20941873	chr1	21159588	21161947	18
chr1	20932344	20934613	chr1	21165471	21166791	7
chr1	20938766	20939766	chr1	21166059	21166915	3
chr1	21165527	21166900	chr1	21270851	21272085	5
chr1	21165791	21167310	chr1	21343103	21344927	7
chr1	21218032	21219364	chr1	21270727	21272126	4
chr1	21218364	21219171	chr1	21343980	21344811	3
chr1	21411372	21412845	chr1	21965472	21967656	11
chr1	21409569	21412671	chr1	22265278	22270327	30
chr1	21459758	21463489	chr1	21964958	21968842	19
chr1	21460128	21461533	chr1	21959287	21961307	8
chr1	21459255	21462164	chr1	22266293	22268965	13
chr1	21966531	21967804	chr1	22268649	22269649	5
chr1	23704944	23706496	chr1	24135189	24136762	4
chr1	23761583	23762946	chr1	23792667	23793851	6
chr1	23762528	23763582	chr1	23825966	23826918	3
chr1	23763620	23764172	chr1	24138349	24139001	3
chr1	24134572	24135767	chr1	24171309	24172310	4
chr1	24135916	24139986	chr1	24168803	24172400	29
chr1	24135133	24139283	chr1	24247441	24252141	29
chr1	24171533	24172533	chr1	24248636	24249926	5
chr1	24302145	24303205	chr1	24717982	24719153	4
chr1	24367836	24368864	chr1	24718495	24719379	3
chr1	24377625	24380097	chr1	24632276	24635968	19
chr1	30700127	30701091	chr1	30930009	30931591	6
chr1	30741237	30742293	chr1	30930298	30931192	3
chr1	30778100	30779238	chr1	30930591	30931591	7
chr1	30777826	30779173	chr1	31153606	31154907	4
chr1	31209275	31210662	chr1	31337453	31338390	9
chr1	31209855	31211036	chr1	32552793	32553678	3
chr1	33662895	33663772	chr1	33671808	33672980	3
chr1	33670210	33671625	chr1	33683408	33685513	5
chr1	33660745	33662273	chr1	33740909	33741994	5
chr1	33660887	33661995	chr1	33742180	33743187	5
chr1	33661039	33662048	chr1	33739205	33740262	7
chr1	33662318	33664873	chr1	33742058	33743596	8
chr1	33662910	33663910	chr1	33737898	33738923	3
chr1	33662739	33664179	chr1	33740635	33741773	4
chr1	33669926	33673354	chr1	33734675	33740182	40
chr1	33670881	33674200	chr1	33740465	33743437	16
chr1	33682940	33686852	chr1	33738344	33740457	27
chr1	33683994	33685027	chr1	33741562	33742762	5
chr1	33685702	33687292	chr1	33742034	33742657	3
chr1	33662682	33663878	chr1	33966304	33968094	6
chr1	33662991	33663652	chr1	33964677	33965716	4
chr1	33671420	33672626	chr1	33966245	33966929	5
chr1	33671168	33671818	chr1	40579475	40580070	5
chr1	33889297	33894967	chr1	33962835	33968224	60
chr1	33906896	33908244	chr1	33963549	33965711	7
chr1	34004346	34005598	chr1	34163644	34165123	4
chr1	34005692	34006970	chr1	34163784	34165108	4
chr1	34007008	34008416	chr1	34163841	34164745	3
chr1	34060505	34061523	chr1	34163892	34164959	3
chr1	34068295	34069299	chr1	34199475	34201074	3
chr1	34117202	34118503	chr1	34163958	34165192	6
chr1	34215846	34220696	chr1	34408338	34411331	36
chr1	34484915	34486417	chr1	34511094	34512107	5
chr1	34485576	34486534	chr1	34582781	34584378	6
chr1	34510631	34512145	chr1	34600794	34603052	7
chr1	34510693	34511782	chr1	34584245	34584896	4
chr1	34510646	34512304	chr1	34700061	34702284	8
chr1	34639438	34644572	chr1	34697453	34702993	77
chr1	34641801	34643700	chr1	34738020	34738965	7
chr1	34642364	34643475	chr1	34867478	34868701	4
chr1	34891304	34892230	chr1	35265930	35267050	4
chr1	35031751	35032989	chr1	35266392	35267740	6
chr1	36144904	36146255	chr1	36250896	36252041	3
chr1	36145424	36146519	chr1	36253214	36254142	3
chr1	36149342	36149914	chr1	36254811	36255462	3
chr1	36319922	36322245	chr1	36499045	36501659	12
chr1	36322822	36325460	chr1	36499727	36502983	25
chr1	36323216	36325507	chr1	36495889	36497862	12
chr1	36325487	36327775	chr1	36500234	36502579	7
chr1	36500665	36502327	chr1	36509464	36511583	5
chr1	36546044	36548334	chr1	36556192	36559745	26
chr1	36546488	36549432	chr1	36631970	36635118	21
chr1	36546824	36548322	chr1	36635389	36637223	8
chr1	36546265	36548863	chr1	36662486	36665122	13
chr1	36544313	36551659	chr1	36679290	36688469	100
chr1	36546824	36548323	chr1	36708571	36710167	5
chr1	36556036	36558601	chr1	36681800	36685660	24
chr1	36547616	36548195	chr1	36743836	36744489	3
chr1	36547429	36548616	chr1	36785627	36786727	3
chr1	36663986	36664789	chr1	36683529	36684532	3
chr1	36683254	36684349	chr1	36708683	36709458	4
chr1	36707779	36709258	chr1	36743054	36744422	3
chr1	36782656	36784947	chr1	37251505	37252995	6
chr1	36783270	36784349	chr1	37250162	37251072	4
chr1	36785066	36785996	chr1	37249280	37249950	3
chr1	37194071	37197448	chr1	37248852	37252660	25
chr1	37250606	37251716	chr1	37402406	37403456	3
chr1	37271989	37273367	chr1	37401158	37403226	14
chr1	37273567	37275030	chr1	37401385	37402415	4
chr1	37272070	37273310	chr1	37418886	37420225	3
chr1	37402529	37403226	chr1	37418886	37419979	5
chr1	37470541	37472663	chr1	37638627	37639863	5
chr1	37478984	37479570	chr1	37635772	37636427	3
chr1	37478984	37479984	chr1	37633160	37634435	3
chr1	37638266	37640480	chr1	37677356	37678869	8
chr1	37678855	37680615	chr1	37718925	37721865	7
chr1	37891182	37892188	chr1	37903061	37903817	3
chr1	37902144	37904621	chr1	37984599	37986430	14
chr1	37902709	37904418	chr1	38769740	38770640	4
chr1	38184460	38186316	chr1	38769521	38770840	11
chr1	38184975	38187356	chr1	38765732	38769474	20
chr1	38182955	38186757	chr1	38786190	38788842	18
chr1	38184565	38185674	chr1	38789917	38791037	3
chr1	38253310	38253949	chr1	38769640	38770247	3
chr1	38392062	38393964	chr1	38765980	38768327	7
chr1	38393012	38394009	chr1	38769679	38770612	3
chr1	38766885	38767991	chr1	38786205	38787661	4
chr1	38769775	38770998	chr1	38786860	38787685	3
chr1	38786398	38788404	chr1	38798390	38799740	6
chr1	38789484	38790361	chr1	38854737	38855959	3
chr1	38797509	38799455	chr1	38855351	38858110	7
chr1	38799456	38800012	chr1	38855798	38857270	3
chr1	38861989	38864045	chr1	38935945	38939680	10
chr1	39002034	39002897	chr1	39010165	39011300	3
chr1	39010106	39011497	chr1	39192961	39194865	8
chr1	39009916	39011300	chr1	39190979	39192956	6
chr1	39009923	39011690	chr1	39206080	39207542	7
chr1	39010173	39011767	chr1	39340468	39343202	13
chr1	39001036	39002782	chr1	39526576	39528284	8
chr1	39000883	39001893	chr1	39523875	39525240	4
chr1	39002023	39003705	chr1	39529675	39531425	8
chr1	39009451	39011834	chr1	39526576	39528386	6
chr1	39010478	39011165	chr1	39530466	39531169	3
chr1	39010300	39011715	chr1	39528794	39530307	7
chr1	39391661	39393068	chr1	39521151	39523180	8
chr1	39391661	39394416	chr1	39523475	39525501	11
chr1	39391661	39392661	chr1	39527221	39528538	4
chr1	39391661	39392662	chr1	39530311	39531184	4
chr1	39614368	39615420	chr1	39650085	39650918	4
chr1	39614682	39616226	chr1	39648458	39649572	4
chr1	39615867	39616936	chr1	39649755	39651382	3
chr1	39649755	39650336	chr1	39685590	39686242	4
chr1	39685610	39686388	chr1	39760870	39761971	4
chr1	39685983	39687085	chr1	39911076	39912352	6
chr1	39685233	39687424	chr1	39935227	39937058	11
chr1	39685612	39686610	chr1	40000018	40001697	5
chr1	39761435	39762688	chr1	39936403	39937650	5
chr1	39982947	39983661	chr1	40000071	40000658	4
chr1	40000697	40002533	chr1	40114735	40116486	5
chr1	40000424	40002411	chr1	40376766	40380349	14
chr1	40000697	40001413	chr1	40380475	40382173	4
chr1	40115019	40116199	chr1	40379161	40381041	5
chr1	40116309	40118605	chr1	40379635	40381868	8
chr1	40115304	40116580	chr1	40543374	40544420	3
chr1	40115019	40116019	chr1	40658104	40659145	3
chr1	40116057	40116811	chr1	40658577	40659145	3
chr1	40379161	40381594	chr1	40542780	40544786	11
chr1	40379390	40382166	chr1	40544855	40548562	17
chr1	40379950	40380956	chr1	40579943	40580761	4
chr1	40379161	40381925	chr1	40657205	40660259	27
chr1	40543786	40544786	chr1	40579560	40580552	3
chr1	40543240	40544313	chr1	40657765	40658761	4
chr1	40578521	40580820	chr1	40656303	40661175	43
chr1	40578173	40580752	chr1	40768276	40770440	9
chr1	40579366	40580521	chr1	40844325	40845169	3
chr1	40802051	40804080	chr1	40840949	40846440	38
chr1	40878820	40879901	chr1	40887230	40888230	3
chr1	41152577	41153219	chr1	42686256	42686888	3
chr1	41809973	41811408	chr1	42691239	42692653	4
chr1	41896954	41899067	chr1	42690985	42693874	9
chr1	42912927	42916407	chr1	43040092	43043842	21
chr1	42914815	42917144	chr1	43065459	43067757	16
chr1	43110646	43112782	chr1	43262777	43266271	13
chr1	43113168	43115990	chr1	43262681	43266331	16
chr1	43137163	43144514	chr1	43260250	43267217	70
chr1	43759300	43762780	chr1	43898144	43900506	22
chr1	43899093	43899904	chr1	44041907	44042712	4
chr1	43901407	43902630	chr1	44041846	44042696	3
chr1	43898563	43900407	chr1	44063794	44066782	9
chr1	45430244	45431441	chr1	45626380	45628253	5
chr1	45430650	45432614	chr1	45765457	45766946	6
chr1	45816580	45818096	chr1	46021309	46022433	6
chr1	45816083	45817445	chr1	46416061	46417120	3
chr1	46065787	46066683	chr1	46415687	46416870	4
chr1	50926136	50927811	chr1	51332914	51335360	8
chr1	50961228	50963386	chr1	51332906	51335452	15
chr1	50962829	50963958	chr1	51599755	51600790	4
chr1	51333926	51336094	chr1	51596775	51597967	5
chr1	51457693	51458566	chr1	51596670	51597664	4
chr1	51458526	51459979	chr1	51600534	51602249	4
chr1	51458569	51461347	chr1	51595778	51597525	11
chr1	51459073	51460086	chr1	51599161	51600292	3
chr1	51599394	51600045	chr1	51997921	51998503	4
chr1	51643718	51645367	chr1	51998016	51999486	9
chr1	51643716	51645666	chr1	52085926	52087955	9
chr1	51667114	51669922	chr1	51944271	51946775	19
chr1	51668519	51669519	chr1	51998160	51999485	6
chr1	51668519	51669558	chr1	52086108	52086923	4
chr1	51998398	51998921	chr1	52085926	52086635	3
chr1	52085505	52086875	chr1	52096870	52098830	5
chr1	52630085	52631085	chr1	52647410	52648563	3
chr1	52647977	52648941	chr1	52747976	52749099	4
chr1	52794030	52795514	chr1	52853770	52855055	4
chr1	52951759	52952685	chr1	53271877	53273567	4
chr1	53052726	53054695	chr1	53271764	53276126	28
chr1	53909430	53910475	chr1	54332653	54333691	3
chr1	53927707	53928691	chr1	54333022	54334176	3
chr1	54664918	54666631	chr1	54978979	54981114	13
chr1	54829364	54836123	chr1	54977975	54982358	37
chr1	55238206	55238906	chr1	55872409	55873702	3
chr1	55238905	55240285	chr1	55873823	55874823	7
chr1	55404533	55405262	chr1	55755422	55756537	3
chr1	55402839	55406238	chr1	55837184	55840340	25
chr1	55402816	55404212	chr1	55872754	55874856	7
chr1	55404262	55405262	chr1	55873681	55875125	5
chr1	55755873	55756422	chr1	55873951	55874970	3
chr1	55837714	55838966	chr1	55872494	55874080	4
chr1	55837966	55839146	chr1	55874365	55875629	4
chr1	55886419	55888585	chr1	57204753	57206963	12
chr1	55890220	55891220	chr1	57204682	57206256	4
chr1	55886801	55887605	chr1	57268459	57269391	3
chr1	55886605	55888113	chr1	57394111	57395635	4
chr1	57423093	57424620	chr1	57947581	57949407	5
chr1	57425364	57430383	chr1	57945964	57952443	55
chr1	57428187	57429542	chr1	57970899	57972273	6
chr1	57423397	57424614	chr1	58143509	58144992	4
chr1	57423397	57424259	chr1	58145118	58145986	5
chr1	57428114	57429437	chr1	58144426	58145810	6
chr1	57423939	57424529	chr1	58270895	58271465	3
chr1	57423165	57424984	chr1	58295796	58297000	5
chr1	58144198	58145388	chr1	58270561	58271730	5
chr1	58154874	58160312	chr1	58268224	58273306	43
chr1	58144687	58146390	chr1	58295926	58297250	6
chr1	58156562	58157952	chr1	58295272	58297403	7
chr1	58269401	58272727	chr1	58295279	58297956	21
chr1	58697064	58698356	chr1	58746910	58747547	3
chr1	58769608	58770960	chr1	58897408	58898308	3
chr1	59246784	59249487	chr1	59622246	59624055	16
chr1	59316197	59317876	chr1	59584067	59585820	13
chr1	59315992	59320385	chr1	59621786	59624055	23
chr1	60860093	60860670	chr1	60960910	60961716	6
chr1	60867867	60868829	chr1	60960557	60961437	4
chr1	60868906	60869536	chr1	60953985	60954763	3
chr1	61181204	61181839	chr1	61299174	61299790	3
chr1	61180518	61182018	chr1	62700310	62702074	5
chr1	61181383	61182034	chr1	62794304	62794893	3
chr1	61298954	61299605	chr1	61771518	61772773	3
chr1	61297341	61298075	chr1	62700203	62700752	3
chr1	61298170	61299651	chr1	62699750	62701639	8
chr1	61297139	61297711	chr1	62786238	62786889	3
chr1	61296695	61299174	chr1	62966275	62967990	5
chr1	61377386	61378450	chr1	61771068	61771960	3
chr1	61376801	61377922	chr1	62700738	62701720	4
chr1	61924173	61925218	chr1	62696882	62698097	3
chr1	61924265	61928704	chr1	62699037	62703620	26
chr1	61925222	61928246	chr1	62695383	62698097	12
chr1	62706391	62706963	chr1	62786171	62786830	3
chr1	62722275	62723091	chr1	62786109	62787253	3
chr1	62700310	62701974	chr1	62966658	62968420	6
chr1	62784280	62786646	chr1	62794304	62795399	6
chr1	62785952	62787526	chr1	62930021	62932288	6
chr1	62784513	62786620	chr1	62963918	62965290	5
chr1	62785501	62787455	chr1	62967066	62968242	5
chr1	62929557	62930787	chr1	62964634	62965959	6
chr1	62967053	62968242	chr1	62983795	62984940	6
chr1	63658489	63659735	chr1	63668872	63670057	4
chr1	63658436	63659755	chr1	64716855	64717522	4
chr1	63668872	63670914	chr1	63762360	63763879	7
chr1	63667560	63668244	chr1	64447542	64448140	3
chr1	63668803	63669571	chr1	64447917	64448805	4
chr1	63668175	63670057	chr1	64445844	64447375	5
chr1	63763073	63763904	chr1	64120431	64121545	5
chr1	63762085	63764519	chr1	64447930	64449341	6
chr1	63762216	63763766	chr1	64445813	64447123	6
chr1	64119888	64120878	chr1	64446250	64447900	3
chr1	64616331	64618923	chr1	64703820	64705849	11
chr1	64616768	64618583	chr1	64716563	64719151	9
chr1	64716855	64718766	chr1	64918598	64920086	8
chr1	64715960	64718672	chr1	64985170	64987825	18
chr1	64716022	64717688	chr1	65008124	65009523	5
chr1	64716855	64718501	chr1	65009671	65010604	4
chr1	64717736	64718900	chr1	65178959	65180217	3
chr1	64918891	64919825	chr1	64984879	64986798	5
chr1	64917558	64918426	chr1	65009285	65010004	3
chr1	65045195	65045994	chr1	65179358	65180334	3
chr1	65046881	65047685	chr1	65179710	65180310	3
chr1	65047036	65047685	chr1	65177936	65178729	3
chr1	65111768	65113887	chr1	65177416	65180592	19
chr1	65310592	65312547	chr1	66098868	66101585	12
chr1	66894692	66898140	chr1	66990788	66994198	25
chr1	66992537	66993188	chr1	102146421	102147056	3
chr1	68105662	68107208	chr1	69138537	69140699	11
chr1	69331162	69332409	chr1	69688776	69690464	9
chr1	71269893	71271016	chr1	71505506	71507043	4
chr1	71289595	71290122	chr1	72123336	72123991	3
chr1	72712277	72724428	chr1	72851491	72859759	133
chr1	72715354	72716355	chr1	73824957	73825729	3
chr1	72716308	72717488	chr1	73826796	73827615	3
chr1	72716460	72718802	chr1	73824827	73826742	11
chr1	72718757	72719759	chr1	73826983	73828131	3
chr1	72853943	72854670	chr1	72875921	72877009	3
chr1	72855026	72856446	chr1	73825809	73826693	3
chr1	72855446	72856270	chr1	73824217	73825415	3
chr1	72865044	72869205	chr1	72874457	72879489	31
chr1	72876077	72877084	chr1	73273858	73274794	3
chr1	72877383	72878674	chr1	73273829	73275225	15
chr1	72864892	72867132	chr1	73618209	73619622	10
chr1	72874494	72879506	chr1	73615731	73622727	48
chr1	72865369	72867949	chr1	73824957	73827060	14
chr1	72874199	72879163	chr1	73824576	73829643	48
chr1	73617452	73619622	chr1	73824494	73826693	14
chr1	73826476	73827634	chr1	73862227	73863174	3
chr1	73901260	73905162	chr1	73984545	73989256	50
chr1	73926324	73927114	chr1	73987030	73988985	6
chr1	73901387	73903736	chr1	73995306	73998953	26
chr1	73924008	73925656	chr1	73995981	73996936	6
chr1	73900080	73903434	chr1	74077691	74078582	10
chr1	73901260	73903222	chr1	74082592	74085462	7
chr1	73901260	73903670	chr1	74124865	74127290	11
chr1	73986758	73988233	chr1	73995671	73996835	5
chr1	73995306	73996205	chr1	74075609	74076662	3
chr1	73995306	73996936	chr1	74125254	74126371	6
chr1	73996409	73996936	chr1	191577183	191577969	5
chr1	74082113	74083948	chr1	74124499	74126660	9
chr1	74203651	74208672	chr1	74237130	74241766	33
chr1	74205723	74206528	chr1	74287942	74288830	4
chr1	74206122	74207650	chr1	74285521	74287533	11
chr1	74204420	74207328	chr1	74360473	74363436	14
chr1	74204872	74206359	chr1	74453107	74453941	3
chr1	74205506	74206540	chr1	74451926	74453075	3
chr1	74285047	74286862	chr1	74362030	74363436	6
chr1	74287142	74289378	chr1	74360865	74362870	9
chr1	74311468	74313991	chr1	74361609	74363779	14
chr1	74286047	74287232	chr1	74386254	74386877	3
chr1	74312042	74313276	chr1	74386009	74387010	5
chr1	74284956	74288047	chr1	74452635	74454425	10
chr1	74311598	74312310	chr1	74453672	74454807	3
chr1	74311718	74313896	chr1	74451926	74453615	7
chr1	74312042	74313042	chr1	74459668	74460759	5
chr1	74361532	74362532	chr1	74386003	74387170	4
chr1	74385753	74387254	chr1	74397179	74398756	9
chr1	74396825	74397990	chr1	74451602	74453100	3
chr1	74459759	74461046	chr1	74760737	74762314	6
chr1	74748736	74749338	chr1	74762649	74763296	5
chr1	74760881	74762859	chr1	74808307	74809978	7
chr1	74782270	74799909	chr1	74799798	74819686	256
chr1	74802423	74803325	chr1	74814472	74815703	3
chr1	74787802	74788434	chr1	74880328	74880980	5
chr1	74787532	74789032	chr1	75050788	75052061	3
chr1	74880572	74881392	chr1	74893854	74894765	4
chr1	74880572	74881572	chr1	74901031	74902031	3
chr1	74880429	74881262	chr1	74915314	74916967	4
chr1	74881007	74882989	chr1	75015806	75017518	6
chr1	74901031	74902364	chr1	74915221	74917253	10
chr1	74892717	74893817	chr1	75016518	75017518	4
chr1	74893451	74894818	chr1	75015408	75016157	3
chr1	74893164	74894115	chr1	75051661	75052747	3
chr1	74894210	74895520	chr1	75051175	75052873	6
chr1	74900783	74902064	chr1	75052052	75054010	6
chr1	74948055	74951182	chr1	75016518	75017518	7
chr1	74948531	74949711	chr1	75051351	75052194	5
chr1	74948552	74949453	chr1	75053690	75054441	3
chr1	74949475	74950388	chr1	75053549	75054462	3
chr1	74962550	74966452	chr1	75014664	75017518	20
chr1	74963440	74965094	chr1	75051175	75052828	5
chr1	74963853	74965094	chr1	75052836	75054558	4
chr1	75015489	75017413	chr1	75052638	75054497	7
chr1	75016517	75017048	chr1	75051099	75052498	3
chr1	75341402	75343589	chr1	75386006	75387280	5
chr1	75342589	75345801	chr1	75392780	75395704	12
chr1	75342986	75344609	chr1	75388018	75389569	5
chr1	75342112	75343250	chr1	75414979	75415902	3
chr1	75342141	75344020	chr1	75397464	75398562	4
chr1	75342978	75343804	chr1	75413467	75414467	4
chr1	75340756	75345869	chr1	75465633	75470158	50
chr1	75342153	75343235	chr1	75458044	75459450	4
chr1	75342589	75343557	chr1	75425841	75427376	5
chr1	75342660	75343988	chr1	75434924	75436490	7
chr1	75317327	75317943	chr1	75598517	75599169	3
chr1	75386746	75391627	chr1	75397562	75401078	28
chr1	75389347	75390772	chr1	75412830	75414360	7
chr1	75389926	75390780	chr1	75477470	75478296	3
chr1	75385814	75387174	chr1	75424319	75425373	3
chr1	75393178	75394494	chr1	75424845	75425975	3
chr1	75393146	75393730	chr1	75435537	75436188	5
chr1	75397829	75399653	chr1	75413546	75415981	9
chr1	75398851	75401191	chr1	75466638	75469015	10
chr1	75411787	75414701	chr1	75467313	75468857	12
chr1	75413585	75416080	chr1	75425748	75426729	6
chr1	75413712	75414360	chr1	75457953	75458522	3
chr1	75415080	75415934	chr1	75466757	75468212	3
chr1	75423991	75428656	chr1	75466125	75468925	25
chr1	75424427	75426154	chr1	75443901	75445452	5
chr1	75425009	75427688	chr1	75434371	75436531	12
chr1	75431885	75433261	chr1	75467524	75469329	5
chr1	75435224	75437920	chr1	75466193	75468704	18
chr1	75435170	75437308	chr1	75476995	75478736	8
chr1	75435246	75436349	chr1	75444352	75445675	4
chr1	75435505	75436312	chr1	75445821	75447146	3
chr1	75442156	75454466	chr1	75462430	75470954	104
chr1	75456262	75459237	chr1	75476306	75478278	15
chr1	75457659	75459928	chr1	75466786	75468401	8
chr1	75398280	75398857	chr1	75558138	75558784	3
chr1	75465443	75469463	chr1	75475908	75478296	26
chr1	75476987	75478254	chr1	75487180	75488180	7
chr1	75476643	75477585	chr1	75495215	75496215	3
chr1	75486347	75489125	chr1	75495897	75498244	12
chr1	75486834	75487683	chr1	75495075	75495808	3
chr1	75475796	75479017	chr1	75557505	75560830	21
chr1	75558580	75559709	chr1	75598657	75599308	3
chr1	75560820	75561875	chr1	75597552	75599201	9
chr1	75652321	75653700	chr1	75924307	75925963	5
chr1	75652290	75654459	chr1	77514368	77518767	23
chr1	77516267	77517474	chr1	77588690	77590029	4
chr1	77943758	77945031	chr1	77971964	77972934	3
chr1	77943532	77945012	chr1	78419287	78421183	4
chr1	77978749	77979789	chr1	78418709	78419826	6
chr1	78524964	78526528	chr1	78536939	78538502	9
chr1	78529529	78531140	chr1	78706899	78708226	3
chr1	78524440	78525965	chr1	79639629	79641872	5
chr1	78707313	78708226	chr1	79639274	79640352	3
chr1	78707171	78708123	chr1	79681892	79683688	4
chr1	78723910	78725484	chr1	79641051	79642328	4
chr1	78724357	78725166	chr1	79640211	79640859	3
chr1	78724371	78725267	chr1	79639104	79640062	4
chr1	78725880	78727001	chr1	79639931	79640859	3
chr1	78723935	78725209	chr1	79682630	79684660	8
chr1	78726015	78726606	chr1	79682494	79683174	4
chr1	79639496	79640460	chr1	80180385	80181749	3
chr1	79684213	79684819	chr1	79785921	79786572	3
chr1	79784876	79787872	chr1	80103311	80107171	31
chr1	79786602	79787762	chr1	80511071	80512641	6
chr1	80178871	80179727	chr1	80515551	80516797	3
chr1	80179104	80182288	chr1	80510756	80513837	23
chr1	80179832	80181637	chr1	80515045	80516797	5
chr1	80828208	80832122	chr1	81299560	81302438	23
chr1	80828651	80831961	chr1	81285883	81290945	36
chr1	80829990	80832122	chr1	81307796	81309244	9
chr1	81286421	81287463	chr1	81301589	81302711	4
chr1	81307715	81309501	chr1	82289556	82292195	7
chr1	81316686	81318112	chr1	82295133	82297996	11
chr1	81316370	81317612	chr1	82433476	82434388	3
chr1	82294979	82295711	chr1	82433476	82434287	3
chr1	82295172	82295881	chr1	82476114	82477024	3
chr1	82552300	82556367	chr1	82639117	82643582	52
chr1	82786079	82787963	chr1	82837204	82838415	6
chr1	82786884	82788078	chr1	82838834	82839758	4
chr1	82785906	82788285	chr1	82986468	82988670	13
chr1	82786519	82788415	chr1	83075440	83077448	9
chr1	82987219	82987947	chr1	83075723	83076615	3
chr1	83064428	83066529	chr1	83075440	83077449	10
chr1	83063856	83066530	chr1	83181146	83183085	7
chr1	83063874	83065304	chr1	83185465	83186549	3
chr1	83065083	83066473	chr1	83716123	83716966	3
chr1	83181320	83182162	chr1	83716462	83717453	4
chr1	83218161	83219980	chr1	83715842	83717333	11
chr1	83736482	83737527	chr1	83745626	83746600	8
chr1	83736834	83738417	chr1	84696252	84697319	4
chr1	83746180	83746838	chr1	84282815	84284281	3
chr1	83744920	83746099	chr1	84695121	84696518	3
chr1	84287383	84288034	chr1	84694669	84695225	3
chr1	84433347	84434718	chr1	84581049	84582850	7
chr1	84433452	84434718	chr1	84695373	84697318	4
chr1	85277864	85278445	chr1	85593114	85593920	4
chr1	85582063	85584120	chr1	85736496	85738649	16
chr1	85737649	85738677	chr1	85793299	85794475	4
chr1	85793836	85794741	chr1	85841840	85842840	3
chr1	85793193	85794150	chr1	85851734	85853198	3
chr1	85841727	85842840	chr1	85852785	85854097	4
chr1	85852636	85854140	chr1	85895417	85897001	5
chr1	85851644	85852644	chr1	85934813	85935879	3
chr1	85853290	85854410	chr1	85934416	85936267	7
chr1	85851535	85854410	chr1	86005906	86008392	38
chr1	85894421	85898171	chr1	85933677	85937405	15
chr1	85895027	85898154	chr1	86005924	86008393	11
chr1	85895417	85896417	chr1	86059787	86060646	3
chr1	85933807	85937171	chr1	86005459	86008211	19
chr1	86175219	86179534	chr1	86337794	86341853	46
chr1	86179688	86181164	chr1	86339094	86340046	4
chr1	86211663	86214498	chr1	86339094	86341314	13
chr1	86388520	86390054	chr1	86429602	86430850	10
chr1	86388998	86389901	chr1	86415053	86415960	3
chr1	86388831	86389706	chr1	86537960	86538941	3
chr1	86412727	86417800	chr1	86426889	86430839	40
chr1	86413353	86417423	chr1	86430873	86436540	30
chr1	86415244	86416952	chr1	86437327	86439101	8
chr1	86430232	86432506	chr1	86438729	86441680	11
chr1	86438306	86440474	chr1	86470740	86471992	5
chr1	86413839	86415818	chr1	86499679	86501131	4
chr1	86415175	86417684	chr1	86527833	86529760	12
chr1	86429246	86430257	chr1	86532669	86533513	3
chr1	86429602	86432012	chr1	86527993	86530124	10
chr1	86434570	86436562	chr1	86527833	86529869	9
chr1	86434914	86435890	chr1	86500842	86501579	3
chr1	86434811	86436058	chr1	86526115	86527385	4
chr1	86435203	86436726	chr1	86531660	86532852	5
chr1	86435398	86436541	chr1	86533314	86533969	3
chr1	86436057	86436887	chr1	86500078	86501068	4
chr1	86436906	86439504	chr1	86525961	86529967	21
chr1	86437442	86440869	chr1	86530590	86535169	29
chr1	86437921	86441818	chr1	86499283	86502356	22
chr1	86439670	86441127	chr1	86527833	86529786	6
chr1	86439872	86441127	chr1	86525661	86526957	3
chr1	86439869	86440673	chr1	86508854	86510041	3
chr1	86470349	86471707	chr1	86531435	86533414	6
chr1	86470523	86471112	chr1	86523643	86524762	3
chr1	86470922	86471707	chr1	86527658	86528877	3
chr1	86471925	86472576	chr1	86531734	86532626	3
chr1	86471817	86472409	chr1	86538751	86539404	3
chr1	86496464	86517397	chr1	86517152	86535255	301
chr1	86524301	86525382	chr1	86532842	86534103	3
chr1	86527833	86529923	chr1	86537807	86540196	9
chr1	86598213	86599180	chr1	86613339	86614099	3
chr1	86609072	86610427	chr1	86617942	86619482	4
chr1	86598415	86599132	chr1	86648915	86650171	3
chr1	86617942	86619424	chr1	86649891	86651147	4
chr1	86614653	86615500	chr1	86668695	86669928	3
chr1	86619276	86620279	chr1	86669202	86670027	3
chr1	86610170	86610821	chr1	87041014	87041558	3
chr1	86617834	86619225	chr1	87042741	87043514	3
chr1	86617942	86618519	chr1	87040224	87041565	4
chr1	86609564	86610564	chr1	87175383	87176445	3
chr1	86599438	86600367	chr1	87185948	87187016	3
chr1	86612680	86614439	chr1	87186381	87188792	8
chr1	86614482	86615630	chr1	87185620	87187046	8
chr1	86617834	86619085	chr1	87185219	87189121	17
chr1	86619279	86620158	chr1	87186771	87187771	5
chr1	86648853	86651997	chr1	86668906	86670923	9
chr1	86648837	86651863	chr1	87039459	87044441	33
chr1	86647227	86651869	chr1	87184587	87188550	30
chr1	86665736	86675390	chr1	87039459	87048447	116
chr1	86669202	86670085	chr1	87185620	87187201	6
chr1	87040063	87042134	chr1	87186803	87188731	7
chr1	87040063	87041063	chr1	87185533	87186543	3
chr1	87173093	87177158	chr1	87185165	87189447	27
chr1	87243745	87246857	chr1	87291326	87293528	11
chr1	87446458	87448503	chr1	87721078	87722102	7
chr1	87446583	87447730	chr1	87739991	87741303	4
chr1	87446369	87448860	chr1	87755041	87756467	7
chr1	87467581	87469608	chr1	87720581	87723344	16
chr1	87540639	87542790	chr1	87720586	87722738	8
chr1	87766497	87768108	chr1	87922188	87923411	3
chr1	87922148	87923399	chr1	87937066	87937792	3
chr1	88256714	88258717	chr1	88276524	88278312	8
chr1	88257635	88258601	chr1	88286678	88287878	3
chr1	88259140	88260318	chr1	88277268	88279184	5
chr1	88261826	88268281	chr1	88271921	88279229	47
chr1	88274968	88277260	chr1	88286644	88289564	10
chr1	88276985	88278087	chr1	88301720	88302896	3
chr1	88277626	88279229	chr1	88287315	88288956	5
chr1	88278103	88279077	chr1	88286199	88287312	4
chr1	88290140	88292838	chr1	88300897	88302642	10
chr1	88356150	88358410	chr1	88741453	88745015	22
chr1	88424280	88425840	chr1	88742126	88744099	7
chr1	88455376	88458259	chr1	88703725	88707013	16
chr1	88456453	88457453	chr1	89206928	89207663	3
chr1	88750545	88752166	chr1	89057075	89058290	4
chr1	88740990	88744244	chr1	89195544	89198487	19
chr1	88745903	88746903	chr1	89195684	89196448	3
chr1	88748207	88756482	chr1	89190312	89198376	89
chr1	88741442	88742091	chr1	89206584	89207874	3
chr1	88742792	88745492	chr1	89205484	89209032	23
chr1	89195036	89197894	chr1	89205310	89209032	16
chr1	89195842	89196825	chr1	89524336	89525582	3
chr1	89231509	89236262	chr1	89522278	89525646	39
chr1	89234361	89235849	chr1	89628258	89629909	4
chr1	89234849	89237115	chr1	89630764	89633786	7
chr1	89522669	89524095	chr1	89580573	89582265	3
chr1	89524074	89524968	chr1	89606677	89607684	3
chr1	89524804	89526678	chr1	89629146	89630538	7
chr1	89581718	89582447	chr1	89606392	89607807	3
chr1	89606677	89608375	chr1	89630396	89632652	7
chr1	89630909	89633480	chr1	89642203	89644132	12
chr1	89642996	89644371	chr1	89942544	89944694	7
chr1	89646414	89647562	chr1	89941656	89942897	9
chr1	89666333	89668308	chr1	89943618	89945923	8
chr1	89967795	89968415	chr1	90590247	90590871	3
chr1	90026905	90027838	chr1	90590081	90591523	4
chr1	90051199	90052962	chr1	90203950	90205873	5
chr1	90060499	90061142	chr1	90204094	90204700	4
chr1	90048096	90065314	chr1	90585971	90595739	199
chr1	90203966	90204690	chr1	90356204	90357009	3
chr1	90204867	90206302	chr1	90355717	90356746	3
chr1	90202826	90207593	chr1	90587057	90593206	66
chr1	90588131	90589131	chr1	90956368	90958000	4
chr1	90649055	90650182	chr1	90838370	90839445	4
chr1	90649471	90650152	chr1	90839720	90840849	3
chr1	90650314	90652475	chr1	90838303	90841672	11
chr1	90650275	90652475	chr1	90928129	90929125	4
chr1	90648420	90653187	chr1	90954783	90958124	23
chr1	90733653	90734202	chr1	90929783	90930605	4
chr1	90838409	90839319	chr1	90955554	90956371	3
chr1	90903487	90906620	chr1	90956029	90957867	10
chr1	90905051	90905704	chr1	91250110	91250682	3
chr1	90928125	90929125	chr1	90956153	90957942	6
chr1	90929134	90930253	chr1	90955991	90957115	4
chr1	90927525	90929061	chr1	91210476	91211402	4
chr1	90972915	90974563	chr1	91097103	91099383	11
chr1	90974587	90975727	chr1	91098343	91099383	5
chr1	90972500	90973915	chr1	91180285	91182037	6
chr1	90973183	90974720	chr1	91210284	91211420	4
chr1	90972915	90974469	chr1	91238479	91239872	4
chr1	90972889	90973867	chr1	91346173	91347384	4
chr1	91178031	91180987	chr1	91208261	91212735	37
chr1	91180724	91181460	chr1	91201316	91202406	4
chr1	91181071	91182329	chr1	91210179	91211284	4
chr1	91181012	91181990	chr1	91211307	91212673	4
chr1	91179850	91180936	chr1	91237964	91239823	5
chr1	91179588	91181610	chr1	91249515	91251111	8
chr1	91211213	91212602	chr1	91238127	91239371	3
chr1	91238879	91239605	chr1	91248992	91249762	4
chr1	91345276	91347899	chr1	91379943	91382131	11
chr1	91345346	91347384	chr1	91366531	91369787	11
chr1	91345768	91346750	chr1	91483018	91484379	4
chr1	91427883	91430946	chr1	91481821	91485066	22
chr1	91522594	91523733	chr1	91753181	91754610	3
chr1	91524459	91525478	chr1	91873312	91874394	4
chr1	91522844	91524067	chr1	91959180	91960295	3
chr1	91522721	91524487	chr1	91968975	91970395	5
chr1	91572767	91575865	chr1	91753774	91756446	23
chr1	91573679	91575061	chr1	91873697	91875822	6
chr1	91573328	91574813	chr1	91968661	91970121	5
chr1	91600729	91602477	chr1	91754110	91756203	8
chr1	91600470	91601599	chr1	91873296	91874956	4
chr1	91754085	91755504	chr1	91968661	91970056	3
chr1	91959617	91960632	chr1	91968619	91969639	3
chr1	91962243	91963584	chr1	92453027	92454310	4
chr1	91959390	91960630	chr1	92611232	92612234	4
chr1	92517350	92525682	chr1	92609834	92616968	88
chr1	92518581	92522749	chr1	92646557	92650574	25
chr1	92522044	92523604	chr1	92832319	92833685	6
chr1	92519985	92521714	chr1	92895024	92896024	5
chr1	92609956	92617513	chr1	92644965	92651304	57
chr1	92610858	92612699	chr1	92832967	92835299	8
chr1	92632320	92634345	chr1	92647618	92649428	8
chr1	92647456	92651304	chr1	92694079	92699399	19
chr1	92643722	92650885	chr1	92830237	92837819	103
chr1	92648232	92648983	chr1	92839352	92840659	3
chr1	92647982	92649112	chr1	92894283	92895933	5
chr1	92695302	92697972	chr1	92832865	92836079	19
chr1	92833749	92834749	chr1	92894932	92896336	6
chr1	92839714	92840818	chr1	92894711	92895630	3
chr1	92839714	92841140	chr1	92895641	92896641	3
chr1	92949477	92950555	chr1	93010442	93011365	4
chr1	92949255	92950723	chr1	93013764	93016036	10
chr1	92955755	92957690	chr1	93013896	93015126	4
chr1	92956128	92957591	chr1	93009339	93011871	9
chr1	93014087	93014971	chr1	93080281	93081513	3
chr1	93826887	93827878	chr1	94077476	94078555	4
chr1	93827770	93828372	chr1	94139890	94140541	5
chr1	94033602	94036299	chr1	94078117	94079401	11
chr1	94034953	94036186	chr1	94080098	94081286	6
chr1	94138202	94139664	chr1	96801466	96802753	3
chr1	95664394	95665006	chr1	97688605	97689257	3
chr1	96843534	96849856	chr1	97017791	97020276	34
chr1	96847712	96848363	chr1	97689929	97690543	4
chr1	99772888	99774328	chr1	100223184	100224184	5
chr1	103797934	103801022	chr1	104977612	104981344	26
chr1	106036140	106037567	chr1	106070412	106071807	4
chr1	106036567	106037659	chr1	106389773	106391103	4
chr1	106069628	106070555	chr1	106170796	106171855	3
chr1	106069118	106072289	chr1	106394260	106395982	11
chr1	106069468	106070804	chr1	106389514	106390763	4
chr1	106072113	106072899	chr1	106389350	106390303	4
chr1	106390305	106391062	chr1	106545176	106546074	4
chr1	106424854	106425599	chr1	106542056	106542700	3
chr1	106423368	106426917	chr1	106714924	106718575	25
chr1	106424877	106426843	chr1	106711340	106713583	13
chr1	106425217	106427178	chr1	106734449	106735755	5
chr1	106540821	106542697	chr1	106716756	106718377	5
chr1	106544566	106545673	chr1	106717183	106718183	3
chr1	106544594	106545845	chr1	106734521	106735667	3
chr1	107126782	107128497	chr1	107481356	107483358	12
chr1	107241673	107244222	chr1	107480285	107483083	27
chr1	107242361	107244545	chr1	107562309	107564789	12
chr1	107242540	107243128	chr1	107566039	107566690	3
chr1	107242866	107244191	chr1	107598253	107599253	4
chr1	107564175	107567783	chr1	107590286	107596083	42
chr1	107564916	107566563	chr1	107597850	107600617	21
chr1	111863929	111864948	chr1	112379254	112380880	8
chr1	111864210	111865007	chr1	112377906	112379040	5
chr1	112379391	112380595	chr1	112450431	112452585	5
chr1	112386213	112391631	chr1	112449501	112453025	54
chr1	118320458	118321162	chr1	119087045	119087975	3
chr1	118759729	118761628	chr1	118768497	118769675	6
chr1	118767927	118769497	chr1	119053001	119055101	10
chr1	118765236	118777435	chr1	119080993	119089671	252
chr1	118768028	118769273	chr1	119458710	119459342	3
chr1	119052978	119054629	chr1	119082280	119084668	7
chr1	119086046	119088435	chr1	119482215	119484085	8
chr1	119086943	119087470	chr1	119456997	119457648	4
chr1	119087466	119088741	chr1	119458375	119459309	5
chr1	119093280	119095789	chr1	119456598	119459704	10
chr1	119094212	119094877	chr1	119481686	119482792	3
chr1	119095291	119095942	chr1	119482119	119482686	3
chr1	119087591	119088435	chr1	119548338	119549098	3
chr1	119087755	119089007	chr1	120012382	120014009	3
chr1	119456957	119459083	chr1	119480694	119482871	6
chr1	119457996	119458640	chr1	119483885	119485093	7
chr1	119457491	119459282	chr1	119674344	119675640	5
chr1	119457529	119458775	chr1	119929486	119930476	3
chr1	119483663	119484314	chr1	119928877	119929451	5
chr1	119546497	119549634	chr1	119673984	119676802	25
chr1	119546937	119548225	chr1	119929239	119930316	4
chr1	119548329	119551602	chr1	119928548	119930913	23
chr1	119546289	119549310	chr1	120012433	120014731	13
chr1	119818335	119819191	chr1	119928500	119929999	5
chr1	119818335	119820048	chr1	120011657	120014726	9
chr1	119918873	119920190	chr1	119929070	119930486	6
chr1	120032387	120035517	chr1	120092275	120094613	15
chr1	120032936	120034039	chr1	120097859	120098938	3
chr1	120093889	120094798	chr1	120155030	120156009	3
chr1	120097443	120098486	chr1	120154652	120155924	4
chr1	120097874	120099705	chr1	120146615	120148266	8
chr1	120171345	120172652	chr1	120196797	120198507	5
chr1	120171162	120172463	chr1	120231165	120231927	3
chr1	120197541	120198670	chr1	120230825	120231988	3
chr1	120171368	120172348	chr1	120339716	120340963	3
chr1	120195846	120196602	chr1	120340327	120341542	3
chr1	120195941	120196682	chr1	120337414	120338711	3
chr1	120196976	120199076	chr1	120340126	120341872	8
chr1	120197256	120197889	chr1	120337641	120338552	3
chr1	120146706	120147911	chr1	120549315	120550247	5
chr1	120154151	120155693	chr1	120548543	120550863	11
chr1	120155159	120156310	chr1	120551161	120552566	3
chr1	120155889	120157167	chr1	120549242	120550586	3
chr1	120170058	120172891	chr1	120547643	120553726	40
chr1	120195683	120200742	chr1	120547322	120551339	44
chr1	120229943	120231125	chr1	120327531	120328419	3
chr1	120230704	120231927	chr1	120337641	120338641	3
chr1	120230777	120231927	chr1	120338988	120340071	3
chr1	120229654	120231351	chr1	120549488	120550205	3
chr1	120231366	120231988	chr1	120549015	120550222	4
chr1	120585256	120589741	chr1	121178956	121182708	35
chr1	120591011	120596280	chr1	121179302	121182226	24
chr1	120585054	120589573	chr1	121415562	121419912	22
chr1	120586259	120587456	chr1	121549049	121550251	5
chr1	121180234	121181022	chr1	121400026	121400947	5
chr1	121440302	121443096	chr1	121546781	121552198	29
chr1	121441405	121442336	chr1	121567489	121568467	3
chr1	121597113	121598087	chr1	121798116	121799168	3
chr1	121597885	121599298	chr1	122350673	122351355	3
chr1	121595799	121596619	chr1	124041389	124043077	4
chr1	123974101	123975235	chr1	124517439	124518808	3
chr1	124716940	124719782	chr1	125370846	125373034	12
chr1	125606825	125609634	chr1	126431011	126432536	7
chr1	125606420	125607615	chr1	126931370	126932409	3
chr1	125605951	125607398	chr1	126992632	126993964	4
chr1	125789000	125790583	chr1	125910601	125911782	4
chr1	125789351	125790672	chr1	126430107	126431257	4
chr1	125789558	125791294	chr1	126431385	126432777	10
chr1	125789644	125790513	chr1	126931629	126932427	3
chr1	125789531	125790608	chr1	126992381	126994102	4
chr1	125909192	125912097	chr1	126430586	126433688	18
chr1	125910527	125911215	chr1	126931766	126932890	3
chr1	125909264	125910590	chr1	126992632	126993939	3
chr1	126431615	126432516	chr1	126930988	126932010	3
chr1	126929026	126930898	chr1	126992632	126994020	9
chr1	126930980	126932566	chr1	126992246	126995521	17
chr1	126992627	126993233	chr1	127483591	127484588	3
chr1	127017445	127018256	chr1	127203393	127204462	5
chr1	127017876	127019460	chr1	127459081	127460246	3
chr1	127202554	127206671	chr1	127456920	127460282	25
chr1	127486164	127487376	chr1	127499520	127501386	5
chr1	127498286	127500048	chr1	127695868	127697148	5
chr1	127495566	127502463	chr1	127764135	127769112	84
chr1	127496313	127497171	chr1	127826765	127827937	3
chr1	127499625	127500514	chr1	127825703	127827066	3
chr1	127695868	127696945	chr1	127765241	127766445	4
chr1	128367121	128368056	chr1	128824359	128825014	3
chr1	128367199	128368394	chr1	128832595	128833330	3
chr1	128368245	128370206	chr1	128823938	128825531	9
chr1	128368541	128369834	chr1	128831180	128834778	16
chr1	128368797	128369884	chr1	128822711	128823680	5
chr1	128370578	128374518	chr1	128822468	128826689	17
chr1	128371316	128373651	chr1	128832854	128833982	6
chr1	129843324	129844207	chr1	130192388	130193388	3
chr1	130547276	130548191	chr1	130633552	130634668	3
chr1	130547474	130548623	chr1	130874452	130875725	4
chr1	130797486	130798973	chr1	130978736	130980200	4
chr1	130797626	130799062	chr1	131260108	131261664	5
chr1	130874776	130876374	chr1	130978541	130981855	15
chr1	130876589	130877589	chr1	130978790	130981186	10
chr1	130874452	130875776	chr1	130983558	130985216	4
chr1	130873826	130877710	chr1	131049655	131056743	35
chr1	130875506	130877507	chr1	131059780	131061713	7
chr1	130978709	130981530	chr1	131052913	131054894	10
chr1	130979350	130980350	chr1	131058953	131059849	3
chr1	130978944	130980144	chr1	131259859	131261054	4
chr1	130983369	130985610	chr1	131058144	131061245	11
chr1	130983369	130985486	chr1	131052477	131054561	19
chr1	130984101	130985367	chr1	131049932	131051624	4
chr1	130984204	130985438	chr1	131270430	131271741	5
chr1	130984051	130985137	chr1	131259992	131261664	4
chr1	131051766	131052360	chr1	167034076	167034727	3
chr1	131115977	131117302	chr1	131138089	131139953	4
chr1	131115216	131118807	chr1	131152357	131155034	25
chr1	131116812	131117813	chr1	131155717	131156558	5
chr1	131113675	131118123	chr1	131245075	131247662	18
chr1	131115498	131117713	chr1	131259665	131261909	13
chr1	131115781	131118512	chr1	131268817	131272188	15
chr1	131153386	131155252	chr1	131180818	131182544	5
chr1	131154802	131155344	chr1	131270455	131271205	3
chr1	131155948	131156615	chr1	131180774	131181496	3
chr1	131180774	131182923	chr1	131204663	131208783	10
chr1	131178875	131183156	chr1	131243665	131247932	44
chr1	131180774	131183811	chr1	131259859	131263765	27
chr1	131180826	131182360	chr1	131271550	131272872	3
chr1	131181683	131183035	chr1	131270322	131271455	5
chr1	131207767	131210172	chr1	131244896	131247039	8
chr1	131244862	131246243	chr1	131259538	131260700	5
chr1	131246932	131249627	chr1	131259460	131261424	13
chr1	131259898	131263709	chr1	131269749	131273179	18
chr1	131291478	131292260	chr1	131554710	131555697	4
chr1	131613950	131614573	chr1	171359234	171359828	3
chr1	131711357	131713549	chr1	131766256	131769294	9
chr1	131711598	131712737	chr1	131844469	131846298	3
chr1	131712623	131713844	chr1	131866978	131868334	4
chr1	131712480	131713207	chr1	131981382	131982141	3
chr1	131822588	131823240	chr1	132119238	132119793	4
chr1	131934908	131939858	chr1	131980881	131984247	33
chr1	131981293	131982427	chr1	131995703	131997696	4
chr1	131982544	131983284	chr1	132012679	132013744	3
chr1	131937831	131939278	chr1	132046551	132047615	4
chr1	131982544	131983990	chr1	132045544	132049277	11
chr1	131937360	131938535	chr1	132109491	132111326	6
chr1	131980881	131984071	chr1	132106600	132108655	10
chr1	131980881	131984159	chr1	132108745	132111983	32
chr1	131980881	131984186	chr1	132118678	132123430	22
chr1	131981283	131982382	chr1	132116519	132117295	3
chr1	131981414	131984256	chr1	132113840	132116158	14
chr1	131982736	131983445	chr1	132116295	132117046	4
chr1	131982780	131983966	chr1	132157525	132158444	3
chr1	131994183	131996388	chr1	132045497	132047515	13
chr1	131994351	131997056	chr1	132109648	132112145	20
chr1	132000283	132001527	chr1	132107021	132108319	4
chr1	132000283	132001897	chr1	132109648	132111398	6
chr1	131994355	131996163	chr1	132120661	132121992	5
chr1	131994851	131996459	chr1	132113844	132115576	4
chr1	132000770	132001436	chr1	132119113	132120254	3
chr1	132001450	132002450	chr1	132157005	132157985	3
chr1	131996244	131996838	chr1	132234950	132235601	3
chr1	132043410	132047515	chr1	132107655	132111711	23
chr1	132107916	132108760	chr1	132121763	132122343	3
chr1	132108886	132111326	chr1	132119105	132121244	11
chr1	132110181	132111699	chr1	132155011	132156529	5
chr1	132110028	132111563	chr1	132235586	132236552	4
chr1	132114906	132115719	chr1	132156743	132157966	3
chr1	132115436	132116225	chr1	132154947	132156522	3
chr1	132116972	132125908	chr1	132150634	132161509	168
chr1	132119636	132121770	chr1	132210604	132212168	6
chr1	132119650	132121606	chr1	132237215	132239879	9
chr1	132120336	132122752	chr1	132304292	132306484	11
chr1	132121277	132122355	chr1	132312390	132313096	4
chr1	132119577	132120617	chr1	132355565	132356591	3
chr1	132155529	132158150	chr1	132209511	132211193	18
chr1	132156538	132158415	chr1	132211332	132213314	7
chr1	132159158	132159765	chr1	132209723	132211180	3
chr1	132155032	132162603	chr1	132234418	132239115	76
chr1	132155082	132159095	chr1	132303241	132309505	40
chr1	132156912	132158088	chr1	132315113	132316145	5
chr1	132157038	132157893	chr1	132312081	132313348	4
chr1	132159163	132160484	chr1	132306061	132307555	4
chr1	132156263	132158489	chr1	132354193	132356591	13
chr1	132190955	132192580	chr1	132209751	132210731	3
chr1	132191478	132192953	chr1	132211538	132212880	7
chr1	132208652	132213796	chr1	132233832	132239576	44
chr1	132211277	132212036	chr1	132355264	132356452	3
chr1	132191604	132192255	chr1	132390200	132390816	3
chr1	132237289	132238130	chr1	132307469	132308431	3
chr1	132238165	132239305	chr1	132304829	132305946	5
chr1	132238160	132239305	chr1	132355264	132355850	3
chr1	132305719	132307175	chr1	132314829	132316127	3
chr1	132304940	132307183	chr1	132354325	132356591	6
chr1	132310717	132315798	chr1	132352831	132357385	60
chr1	132311627	132313373	chr1	132389213	132390941	8
chr1	132311923	132313601	chr1	132471337	132472597	3
chr1	132363408	132374119	chr1	132380948	132391433	114
chr1	132366197	132367633	chr1	132470452	132472885	6
chr1	132366930	132367670	chr1	132520190	132521177	3
chr1	132519435	132523107	chr1	132593810	132596890	18
chr1	132520704	132521504	chr1	132590998	132592007	3
chr1	132524369	132530866	chr1	132594362	132600167	65
chr1	132524534	132527430	chr1	132590253	132594355	34
chr1	132524819	132527520	chr1	132608060	132610358	29
chr1	132525737	132526870	chr1	132757040	132758217	3
chr1	132594362	132596194	chr1	132607922	132610454	9
chr1	132592646	132593271	chr1	132766544	132767143	4
chr1	132608232	132609711	chr1	132738428	132739793	5
chr1	132758554	132760040	chr1	132766857	132768553	4
chr1	132758343	132759559	chr1	132770896	132772657	6
chr1	132757637	132759837	chr1	132880603	132882064	9
chr1	132766143	132767393	chr1	132880546	132881803	4
chr1	132757117	132760649	chr1	132966245	132971846	31
chr1	132757069	132762256	chr1	132979337	132986613	71
chr1	132757828	132759110	chr1	133087162	133088546	4
chr1	132825700	132826565	chr1	132980941	132982033	3
chr1	132881086	132881620	chr1	133039988	133040611	3
chr1	132967499	132968635	chr1	132982108	132983152	3
chr1	132968674	132971212	chr1	132981148	132984431	12
chr1	133037933	133040796	chr1	133100236	133102779	13
chr1	133040037	133040819	chr1	133086711	133088209	6
chr1	133041048	133042537	chr1	133087255	133089911	10
chr1	133087255	133088546	chr1	133101020	133102634	4
chr1	133131205	133132139	chr1	133145409	133146409	3
chr1	133131863	133132765	chr1	133180323	133181795	4
chr1	133145445	133146403	chr1	133177274	133178482	4
chr1	133144717	133146796	chr1	133306423	133308765	13
chr1	133176247	133184908	chr1	133306422	133314246	143
chr1	133145593	133146561	chr1	133352981	133354262	3
chr1	133177075	133179425	chr1	133352643	133354262	11
chr1	133180081	133182471	chr1	133352424	133354788	16
chr1	133177274	133177890	chr1	133380124	133381230	3
chr1	133177540	133178670	chr1	133382701	133384075	3
chr1	133180394	133182919	chr1	133380354	133382162	9
chr1	133145409	133146476	chr1	133611153	133612175	4
chr1	133177120	133178670	chr1	133609988	133611189	8
chr1	133180795	133182087	chr1	133610189	133611669	4
chr1	133306423	133308099	chr1	133352981	133355197	14
chr1	133313821	133315297	chr1	133352972	133354130	5
chr1	133316370	133318725	chr1	133352981	133354977	18
chr1	133306977	133308223	chr1	133610189	133611771	6
chr1	133316832	133317898	chr1	133609988	133610988	3
chr1	133384817	133386089	chr1	133586113	133587015	4
chr1	133380110	133383538	chr1	133609988	133613120	37
chr1	133381492	133383724	chr1	133613173	133616174	12
chr1	133384497	133387763	chr1	133609988	133611391	11
chr1	133700535	133702251	chr1	133896030	133897898	8
chr1	133702675	133703485	chr1	133895944	133896944	5
chr1	133700840	133702891	chr1	134046940	134048799	7
chr1	133735297	133740284	chr1	133891656	133899297	108
chr1	133736222	133737370	chr1	133909470	133911872	9
chr1	133735546	133736533	chr1	134046822	134047721	4
chr1	133735927	133737257	chr1	134045248	134046352	5
chr1	133735744	133737349	chr1	134048709	134049816	5
chr1	133736595	133738242	chr1	134046499	134048412	7
chr1	133736149	133737652	chr1	134106468	134107504	3
chr1	133895169	133896631	chr1	133909494	133910647	5
chr1	133895266	133897480	chr1	134045805	134047056	7
chr1	133896030	133896944	chr1	134047063	134048249	3
chr1	133909440	133912406	chr1	134045066	134051264	43
chr1	133910130	133911946	chr1	134052243	134055004	11
chr1	134046549	134048065	chr1	134058062	134059635	3
chr1	134047005	134049233	chr1	134059742	134061106	6
chr1	134045439	134046164	chr1	134107033	134107991	3
chr1	134046682	134047698	chr1	134119876	134120933	4
chr1	134051401	134054123	chr1	134106504	134108223	25
chr1	134051600	134056789	chr1	134098555	134100746	16
chr1	134052688	134053676	chr1	134120339	134121107	4
chr1	134052743	134054217	chr1	134076872	134079573	9
chr1	134052871	134056355	chr1	134102223	134106371	17
chr1	134058961	134060878	chr1	134105116	134106371	10
chr1	134060283	134061329	chr1	134119836	134120567	3
chr1	134119384	134123148	chr1	134150246	134152814	19
chr1	134121771	134122682	chr1	134195365	134196175	3
chr1	134119896	134121520	chr1	134243638	134244974	5
chr1	134119605	134121558	chr1	134331766	134333657	7
chr1	134121682	134123194	chr1	134331170	134333370	9
chr1	134122148	134122874	chr1	134321912	134322996	3
chr1	134119933	134120933	chr1	134414220	134415328	3
chr1	134151088	134152059	chr1	134201349	134203047	6
chr1	134149990	134152367	chr1	134243462	134244988	10
chr1	134152447	134153679	chr1	134243122	134244867	4
chr1	134154123	134155278	chr1	134243224	134244856	7
chr1	134148551	134152367	chr1	134322363	134324057	12
chr1	134149559	134153341	chr1	134328723	134335584	42
chr1	134152556	134153341	chr1	134322363	134323131	3
chr1	134153997	134155303	chr1	134332091	134333386	6
chr1	134194972	134196426	chr1	134243534	134244870	4
chr1	134196652	134197988	chr1	134242956	134244870	6
chr1	134201011	134202662	chr1	134243520	134244842	6
chr1	134203867	134204678	chr1	134243438	134244870	8
chr1	134196847	134198000	chr1	134331672	134332939	3
chr1	134195104	134195735	chr1	134322712	134323347	4
chr1	134201701	134202662	chr1	134331671	134332766	5
chr1	134242863	134245966	chr1	134331424	134332968	11
chr1	134243840	134244870	chr1	134322363	134323612	3
chr1	134367566	134368225	chr1	134414173	134415671	3
chr1	134367836	134368899	chr1	134450206	134451659	3
chr1	134369089	134370530	chr1	134450949	134452087	4
chr1	134451626	134452462	chr1	134854149	134855248	3
chr1	134494566	134495505	chr1	134513560	134514852	4
chr1	134494881	134495632	chr1	134637039	134638080	4
chr1	134636436	134637930	chr1	134829530	134831486	4
chr1	134637080	134638222	chr1	134854068	134855248	4
chr1	134638258	134639887	chr1	134854068	134854884	7
chr1	134638490	134639439	chr1	134851804	134852770	3
chr1	134744271	134747310	chr1	134828166	134831523	17
chr1	134744234	134746567	chr1	134853443	134855248	11
chr1	134852679	134853330	chr1	135110483	135111032	3
chr1	134971633	134979566	chr1	135104929	135112791	77
chr1	134972637	134973502	chr1	135112811	135113447	3
chr1	134986417	134991519	chr1	135102520	135114082	162
chr1	134959719	134960899	chr1	135146880	135147543	3
chr1	134972053	134973574	chr1	135146818	135147643	3
chr1	134972582	134974005	chr1	135134895	135136976	14
chr1	134987750	134990984	chr1	135134655	135136984	12
chr1	134988718	134989776	chr1	135147434	135148255	3
chr1	134972877	134973528	chr1	135259526	135260050	3
chr1	135105780	135106517	chr1	135147297	135148417	3
chr1	135105780	135113420	chr1	135131862	135138319	96
chr1	135134900	135136317	chr1	135153476	135154655	3
chr1	135136440	135137266	chr1	135146832	135147857	3
chr1	135147455	135148296	chr1	135171222	135172378	5
chr1	135153957	135154980	chr1	135171378	135172378	3
chr1	135152927	135154616	chr1	135261000	135262000	3
chr1	135154395	135155767	chr1	135258899	135260975	9
chr1	135169486	135174396	chr1	135256378	135262478	55
chr1	135171212	135174122	chr1	135366500	135370316	27
chr1	135171378	135172658	chr1	135451425	135453084	3
chr1	135172036	135173030	chr1	135540048	135541502	5
chr1	135172844	135174010	chr1	135698830	135699785	3
chr1	135258879	135260286	chr1	135369065	135369824	3
chr1	135452177	135452971	chr1	135462476	135463269	4
chr1	135461702	135462337	chr1	135544442	135545369	3
chr1	135462132	135462904	chr1	135538515	135540527	4
chr1	135460520	135464327	chr1	135669300	135671744	15
chr1	135460654	135461654	chr1	135698507	135700153	5
chr1	135462029	135462790	chr1	135698400	135699569	4
chr1	135543463	135547031	chr1	135581157	135585133	26
chr1	135542559	135546757	chr1	135669615	135672057	38
chr1	135543777	135545599	chr1	135674905	135675958	3
chr1	135543853	135545437	chr1	135699551	135701168	10
chr1	135543887	135545657	chr1	135697706	135699498	6
chr1	135544725	135546031	chr1	135701313	135702057	3
chr1	135583286	135585510	chr1	135669375	135671062	11
chr1	135699626	135700178	chr1	135788164	135788964	3
chr1	135699916	135700558	chr1	135752352	135752910	4
chr1	135699928	135700558	chr1	135828444	135829030	3
chr1	135701168	135701855	chr1	135752270	135752887	3
chr1	135715100	135723484	chr1	135750199	135757119	75
chr1	135717467	135719095	chr1	135788472	135791261	17
chr1	135717537	135718872	chr1	135779530	135781390	9
chr1	135717886	135719022	chr1	135787386	135788410	3
chr1	135717886	135718675	chr1	135781400	135782104	3
chr1	135719351	135722037	chr1	135780266	135782523	11
chr1	135719312	135721300	chr1	135788483	135790604	16
chr1	135719712	135720401	chr1	135828087	135828622	3
chr1	135717936	135719126	chr1	135942780	135944106	4
chr1	135750166	135752431	chr1	135780235	135781931	8
chr1	135750191	135751477	chr1	135786635	135788013	3
chr1	135750166	135751714	chr1	135789049	135790867	9
chr1	135751692	135752931	chr1	135786300	135787390	3
chr1	135752426	135753535	chr1	135787964	135789288	5
chr1	135752452	135753699	chr1	135779679	135782420	12
chr1	135752699	135753699	chr1	135828108	135829030	5
chr1	135754212	135758791	chr1	135786417	135791066	24
chr1	135754337	135755212	chr1	135779442	135780242	3
chr1	135754355	135756944	chr1	135780906	135782381	8
chr1	135777422	135780499	chr1	135788423	135790761	8
chr1	135778769	135780051	chr1	135787170	135788336	3
chr1	135780828	135782080	chr1	135789580	135791203	7
chr1	135752444	135753103	chr1	135881599	135882509	3
chr1	135788499	135789313	chr1	135827788	135828715	4
chr1	135789562	135790562	chr1	135811673	135813145	6
chr1	135810737	135811897	chr1	135846425	135847799	7
chr1	135811126	135812704	chr1	135828185	135829511	6
chr1	135846425	135847425	chr1	135882532	135883328	3
chr1	135827611	135828963	chr1	135942971	135944385	3
chr1	135846159	135848655	chr1	135943832	135946612	13
chr1	135866227	135867916	chr1	135881138	135883893	13
chr1	135859171	135869652	chr1	135942441	135946613	95
chr1	135882081	135885292	chr1	135942080	135945642	18
chr1	135944180	135944904	chr1	135958927	135960052	3
chr1	135945351	135946351	chr1	136044710	136045550	3
chr1	135944364	135946055	chr1	136174936	136175728	4
chr1	135945650	135946311	chr1	136212905	136213822	4
chr1	135957284	135958778	chr1	136016836	136018177	3
chr1	135958325	135959920	chr1	136044964	136046435	5
chr1	135959064	135959785	chr1	136044233	136044951	3
chr1	135957618	135958778	chr1	136075575	136077215	3
chr1	135958037	135959246	chr1	136167763	136169072	4
chr1	135958246	135959246	chr1	136212455	136213425	4
chr1	136044585	136045746	chr1	136075145	136076674	4
chr1	136048215	136053190	chr1	136073965	136079443	40
chr1	136043275	136046726	chr1	136169140	136173053	21
chr1	136043792	136046435	chr1	136164778	136169072	22
chr1	136043865	136047194	chr1	136173173	136177806	28
chr1	136045244	136046382	chr1	136159608	136160692	3
chr1	136047416	136048466	chr1	136167373	136167972	3
chr1	136047481	136048414	chr1	136160270	136160987	4
chr1	136047519	136049218	chr1	136174163	136175851	12
chr1	136047617	136048707	chr1	136168221	136169857	4
chr1	136049581	136054282	chr1	136166426	136168731	24
chr1	136050378	136052512	chr1	136173969	136176582	14
chr1	136050406	136052907	chr1	136169043	136171513	14
chr1	136074724	136076226	chr1	136167189	136168173	3
chr1	136045722	136047001	chr1	136212845	136213761	5
chr1	136047481	136049882	chr1	136211497	136214034	10
chr1	136051191	136052512	chr1	136212462	136214530	9
chr1	136045435	136046405	chr1	136289615	136290752	3
chr1	136159082	136160692	chr1	136169121	136171262	6
chr1	136159524	136160277	chr1	136176069	136177286	3
chr1	136167158	136168363	chr1	136175757	136177283	5
chr1	136168526	136171226	chr1	136211752	136213942	10
chr1	136175317	136177220	chr1	136458031	136459547	5
chr1	136167589	136168580	chr1	136523897	136525023	3
chr1	136167733	136168363	chr1	172481516	172482127	3
chr1	136287911	136289771	chr1	136459593	136460836	4
chr1	136290203	136292454	chr1	136458547	136459920	12
chr1	136305890	136307608	chr1	136460055	136462055	9
chr1	136458426	136459230	chr1	136525366	136526274	3
chr1	136460568	136462055	chr1	136524410	136525572	5
chr1	136464660	136466134	chr1	136523796	136524453	4
chr1	136524127	136525018	chr1	136552262	136553262	3
chr1	136523897	136525057	chr1	136740737	136742195	3
chr1	136550492	136553412	chr1	136739206	136742195	19
chr1	136551874	136553582	chr1	136748885	136750075	5
chr1	136740419	136741511	chr1	136748932	136749885	4
chr1	137331147	137332866	chr1	138041880	138045385	17
chr1	138327894	138329774	chr1	138751962	138752962	7
chr1	138833949	138835807	chr1	139160313	139161814	4
chr1	139161885	139163850	chr1	139267560	139269088	5
chr1	143813043	143815072	chr1	144004351	144007271	9
chr1	149832419	149834686	chr1	150265050	150268708	20
chr1	150266556	150267627	chr1	150307259	150308377	3
chr1	150539196	150542583	chr1	150589834	150592216	15
chr1	150539080	150540049	chr1	150779021	150780320	3
chr1	150538847	150542129	chr1	151006474	151011843	29
chr1	150779634	150782477	chr1	151009038	151011850	14
chr1	151482832	151483765	chr1	151492327	151493513	3
chr1	151482261	151484004	chr1	151705582	151707515	5
chr1	151491889	151493737	chr1	151704944	151707808	21
chr1	151563681	151565520	chr1	151704997	151707116	7
chr1	151819599	151822138	chr1	152289867	152291495	7
chr1	151818769	151822440	chr1	152368780	152370695	14
chr1	152523558	152526648	chr1	152765907	152768514	16
chr1	152789615	152790198	chr1	156676360	156677011	3
chr1	153100828	153102215	chr1	153399707	153400687	3
chr1	153386409	153387603	chr1	153401784	153403157	4
chr1	153402029	153402680	chr1	153846788	153847382	3
chr1	153548923	153550061	chr1	153556841	153558335	3
chr1	153548869	153552050	chr1	153748268	153750098	14
chr1	153549314	153550129	chr1	153747104	153748068	4
chr1	153549950	153550808	chr1	153743106	153743884	3
chr1	153557292	153558333	chr1	153665219	153666033	5
chr1	153552166	153562627	chr1	153740416	153751605	185
chr1	153557929	153558900	chr1	153806679	153807773	3
chr1	153665259	153666174	chr1	153749041	153750352	3
chr1	153748295	153751455	chr1	153806250	153808547	15
chr1	153748202	153750163	chr1	153846014	153848377	8
chr1	153847003	153847770	chr1	154180543	154181376	3
chr1	153893002	153894768	chr1	154032112	154033238	8
chr1	153894877	153896061	chr1	154032238	154033814	4
chr1	153893360	153897812	chr1	154115744	154120097	37
chr1	153892997	153897694	chr1	154179724	154184619	37
chr1	154032238	154032907	chr1	154117527	154118354	3
chr1	154223184	154224014	chr1	154729307	154730048	3
chr1	154224035	154224690	chr1	154722923	154723701	3
chr1	154281487	154282664	chr1	154722566	154723733	4
chr1	154281487	154282418	chr1	154785287	154786122	3
chr1	154280629	154282042	chr1	155005562	155007040	4
chr1	154785976	154788014	chr1	154881610	154883512	8
chr1	154786381	154787693	chr1	154883584	154884717	3
chr1	154788062	154789518	chr1	154881954	154883703	6
chr1	154781857	154793878	chr1	155002365	155012613	233
chr1	155006280	155007312	chr1	155281200	155282291	3
chr1	155025349	155026566	chr1	155139814	155140716	3
chr1	155026721	155028182	chr1	155139515	155140514	3
chr1	155024980	155031122	chr1	155216437	155220459	47
chr1	155025174	155028918	chr1	155222922	155226164	17
chr1	155025174	155027685	chr1	155278836	155283024	27
chr1	155046536	155053117	chr1	155215432	155220255	54
chr1	155048034	155049981	chr1	155223192	155224783	6
chr1	155048189	155049981	chr1	155281297	155282691	6
chr1	155050763	155051610	chr1	155537362	155538252	4
chr1	155139771	155140926	chr1	155217509	155218672	3
chr1	155217672	155219365	chr1	155280355	155282718	6
chr1	155223315	155225829	chr1	155280190	155282313	10
chr1	155282082	155283082	chr1	155292231	155293231	3
chr1	155280656	155282176	chr1	155536942	155537969	3
chr1	155291623	155293049	chr1	155536746	155537955	6
chr1	155292220	155293128	chr1	155557618	155558827	3
chr1	155293294	155295140	chr1	155536746	155538837	12
chr1	155293835	155294906	chr1	155562844	155563846	3
chr1	155558196	155559269	chr1	155575392	155576750	3
chr1	155574420	155577456	chr1	155719731	155723749	36
chr1	155573743	155579385	chr1	155783399	155786396	37
chr1	155573971	155574888	chr1	156241641	156242324	3
chr1	155720758	155721293	chr1	156584709	156585331	3
chr1	156042683	156043818	chr1	156241344	156242246	3
chr1	156042959	156044033	chr1	156540767	156541655	3
chr1	156082999	156089549	chr1	156226249	156231938	55
chr1	156085515	156088690	chr1	156240561	156244086	30
chr1	156086578	156089178	chr1	156538188	156540616	12
chr1	156086621	156087679	chr1	156540804	156541650	3
chr1	156228655	156229333	chr1	156241331	156242142	3
chr1	156583929	156585167	chr1	156612943	156614174	3
chr1	156613620	156614524	chr1	156631416	156632486	3
chr1	156630975	156632921	chr1	156639562	156641101	6
chr1	156630881	156631432	chr1	157077093	157077746	3
chr1	156741455	156742630	chr1	156752508	156753483	6
chr1	156743348	156743940	chr1	156752245	156752957	3
chr1	156740395	156743635	chr1	156906505	156910325	14
chr1	156752067	156753508	chr1	156908309	156910208	6
chr1	156741815	156742743	chr1	156916730	156917859	4
chr1	156743285	156743937	chr1	156917143	156917699	3
chr1	156752424	156753604	chr1	156916730	156917545	3
chr1	156740407	156742815	chr1	157075689	157078632	26
chr1	156740911	156744383	chr1	157079313	157082528	28
chr1	156743013	156744226	chr1	157075899	157076440	3
chr1	156743615	156745760	chr1	157076707	157078632	9
chr1	156750988	156754014	chr1	157075899	157078632	13
chr1	156741041	156742417	chr1	157086685	157088206	7
chr1	156908416	156909434	chr1	156916645	156917733	3
chr1	156908309	156909506	chr1	157077000	157077956	4
chr1	156915326	156918488	chr1	157078968	157082386	20
chr1	156916471	156920262	chr1	157074178	157078592	58
chr1	157076330	157078220	chr1	157086885	157088415	8
chr1	157079185	157079836	chr1	157536034	157537416	3
chr1	157281274	157281925	chr1	157535390	157535966	3
chr1	157552786	157553915	chr1	158652793	158654216	5
chr1	157552915	157554447	chr1	158668480	158669836	6
chr1	158669123	158672312	chr1	158952486	158954751	13
chr1	158669656	158671336	chr1	159134379	159136133	10
chr1	158713520	158715393	chr1	158952609	158954481	8
chr1	158713520	158716520	chr1	159133927	159136166	13
chr1	158953026	158955423	chr1	159134282	159136050	9
chr1	159396651	159397342	chr1	159522914	159523838	3
chr1	159394856	159396055	chr1	160080509	160081744	4
chr1	159522709	159524101	chr1	159784382	159785033	3
chr1	159523345	159524290	chr1	160080330	160081122	3
chr1	160410653	160411725	chr1	160717030	160718148	3
chr1	160742627	160744358	chr1	160934011	160935040	7
chr1	160935406	160936465	chr1	161194689	161195940	7
chr1	160934040	160934735	chr1	161686896	161687799	3
chr1	161195057	161196506	chr1	161286905	161287770	3
chr1	161286829	161287829	chr1	161687147	161688212	5
chr1	161398198	161401760	chr1	161686166	161688884	27
chr1	161962645	161963587	chr1	162313348	162314113	3
chr1	161975816	161978375	chr1	162312267	162315364	12
chr1	161975816	161976757	chr1	162335743	162336878	3
chr1	161997920	162001523	chr1	162309799	162315437	43
chr1	161999515	162001624	chr1	162336277	162337348	7
chr1	162313123	162314167	chr1	162336277	162337239	3
chr1	162336418	162337299	chr1	162358656	162359344	4
chr1	162358489	162362115	chr1	162529336	162533517	38
chr1	162358037	162361327	chr1	162547736	162549796	15
chr1	162359497	162360143	chr1	162666109	162666719	4
chr1	162531524	162532728	chr1	162548391	162549204	3
chr1	162547186	162549827	chr1	162664573	162666776	15
chr1	162583245	162584140	chr1	162664255	162665255	4
chr1	162895397	162896645	chr1	163069696	163071152	5
chr1	163089675	163091396	chr1	163149279	163151068	5
chr1	163092269	163094048	chr1	163150125	163151380	6
chr1	163150124	163151124	chr1	163230445	163231860	4
chr1	163149997	163152134	chr1	163909792	163911620	14
chr1	163151337	163152449	chr1	164138315	164139159	3
chr1	163910362	163911028	chr1	164184920	164185840	5
chr1	164058405	164062941	chr1	164137269	164141081	25
chr1	164314477	164315236	chr1	165120356	165121091	5
chr1	164315090	164318201	chr1	165131042	165133809	24
chr1	164366481	164367351	chr1	165035045	165036162	3
chr1	164366520	164367397	chr1	165132231	165133231	4
chr1	164897720	164898594	chr1	165035390	165036390	4
chr1	165070994	165072193	chr1	165131415	165132143	4
chr1	165075296	165077765	chr1	165112471	165115279	10
chr1	165076055	165077599	chr1	165131633	165132900	3
chr1	165119511	165122690	chr1	165130197	165133677	17
chr1	165461387	165462729	chr1	165641210	165641889	3
chr1	165582128	165584772	chr1	165657883	165660128	11
chr1	165640675	165641953	chr1	165658306	165659701	4
chr1	165641210	165642083	chr1	165736999	165738141	3
chr1	165641144	165642617	chr1	165779424	165781144	3
chr1	165656289	165663698	chr1	165733572	165738925	88
chr1	165661057	165662250	chr1	165770887	165772117	4
chr1	165767991	165771749	chr1	165778717	165782041	16
chr1	165771116	165771657	chr1	165851808	165852459	3
chr1	165775880	165776880	chr1	165853458	165854348	3
chr1	165778377	165782443	chr1	165853458	165857032	24
chr1	165780479	165782258	chr1	165850888	165852218	5
chr1	165777349	165782977	chr1	165963504	165969257	38
chr1	165779629	165781375	chr1	166000784	166002056	9
chr1	165770162	165771655	chr1	166153248	166154757	4
chr1	165771643	165773129	chr1	166151354	166152722	3
chr1	165774123	165775074	chr1	166151374	166152209	3
chr1	165775305	165777496	chr1	166151208	166154414	16
chr1	165777740	165782443	chr1	166149406	166154758	41
chr1	165779750	165781139	chr1	166160349	166161440	4
chr1	165853348	165854337	chr1	166153377	166154620	3
chr1	165965749	165967308	chr1	166000431	166001994	4
chr1	166001258	166003303	chr1	166152944	166154249	7
chr1	166001066	166003684	chr1	166149759	166152361	14
chr1	166160985	166162606	chr1	166213813	166214878	5
chr1	166160000	166161891	chr1	166318872	166320730	8
chr1	166158656	166163364	chr1	166359808	166362003	44
chr1	166212424	166215514	chr1	166316436	166320610	25
chr1	166213889	166216295	chr1	166359920	166361672	13
chr1	166318132	166319580	chr1	166359243	166361815	9
chr1	166428655	166429216	chr1	166999663	167000216	3
chr1	166428336	166429017	chr1	167211758	167212457	3
chr1	166429073	166430656	chr1	167211758	167212596	5
chr1	166428732	166429668	chr1	167212867	167213656	5
chr1	166428732	166429732	chr1	167220643	167221290	3
chr1	166736208	166738132	chr1	167211251	167213083	9
chr1	166782113	166783586	chr1	166794095	166795027	3
chr1	166782145	166783182	chr1	167033638	167035346	6
chr1	166781082	166783633	chr1	167211770	167215224	26
chr1	167000348	167001494	chr1	167032763	167034208	3
chr1	167220569	167222243	chr1	167274935	167276474	5
chr1	167231177	167232037	chr1	167306570	167307552	3
chr1	167220290	167222018	chr1	167335667	167340062	22
chr1	167230452	167231964	chr1	167335356	167336667	5
chr1	167220290	167222079	chr1	167369831	167371004	7
chr1	167220742	167221558	chr1	167371411	167372616	3
chr1	167220332	167222243	chr1	167392729	167395022	7
chr1	167276160	167276771	chr1	167895491	167896125	3
chr1	167337773	167339713	chr1	167368526	167371035	8
chr1	167369111	167370586	chr1	167393111	167394663	4
chr1	167371315	167372558	chr1	167393349	167394771	4
chr1	167410481	167418813	chr1	167631396	167639783	108
chr1	167411021	167418404	chr1	167641532	167647860	71
chr1	167414602	167415595	chr1	167781405	167782120	3
chr1	167414980	167416288	chr1	167782201	167783413	3
chr1	167414208	167415704	chr1	167914863	167915812	6
chr1	167636964	167637711	chr1	167780544	167781642	4
chr1	167643565	167644151	chr1	167929690	167931320	3
chr1	167668742	167670741	chr1	167782239	167783558	4
chr1	167669831	167670942	chr1	167914862	167915764	4
chr1	167894601	167896892	chr1	167914617	167916438	9
chr1	167897151	167897802	chr1	167927658	167928216	3
chr1	167915771	167917046	chr1	167927283	167928826	5
chr1	167942452	167943659	chr1	168214323	168215377	4
chr1	167941802	167943101	chr1	169458827	169459778	3
chr1	168213513	168215031	chr1	169348011	169348690	5
chr1	168214274	168214899	chr1	169346986	169347903	3
chr1	168213125	168213770	chr1	169458929	169459719	3
chr1	168214927	168215847	chr1	169459558	169460209	3
chr1	169531389	169533055	chr1	169669198	169671311	7
chr1	169531389	169533693	chr1	169917523	169920403	32
chr1	169531805	169534037	chr1	169939575	169940855	5
chr1	169531847	169533110	chr1	169933933	169934793	4
chr1	169532104	169532770	chr1	169921661	169922287	3
chr1	169532109	169533110	chr1	170136276	170136989	4
chr1	169668256	169669349	chr1	169746861	169748108	3
chr1	169670305	169672052	chr1	169745803	169747223	8
chr1	169665851	169675995	chr1	169915541	169923317	176
chr1	169669622	169670981	chr1	169933831	169934510	3
chr1	169746798	169748119	chr1	169918036	169919489	6
chr1	169916863	169922945	chr1	169933510	169937074	30
chr1	169917249	169920275	chr1	169938378	169941209	13
chr1	169917201	169918898	chr1	170135989	170137283	5
chr1	169921310	169922230	chr1	170136411	170137118	3
chr1	169968413	169970321	chr1	170135663	170137283	7
chr1	169969241	169969926	chr1	170200393	170201406	3
chr1	170290359	170296437	chr1	170611287	170614472	80
chr1	170291631	170293134	chr1	170632054	170633551	5
chr1	170867706	170868865	chr1	170886023	170886743	3
chr1	170884985	170886089	chr1	170895022	170895779	4
chr1	170886155	170887318	chr1	170901486	170902210	3
chr1	170894533	170896704	chr1	170996437	170997808	9
chr1	170895022	170896702	chr1	170991569	170992728	5
chr1	170895122	170895811	chr1	171101936	171102863	5
chr1	170895246	170895810	chr1	172205772	172206420	3
chr1	170895161	170895812	chr1	172490846	172491436	3
chr1	170900264	170904335	chr1	170994319	170997865	27
chr1	170900281	170902734	chr1	170990381	170993722	21
chr1	170905598	170908265	chr1	170996071	170997812	12
chr1	170907290	170908663	chr1	170991517	170992632	3
chr1	170907392	170907928	chr1	171101945	171102521	4
chr1	170907364	170908432	chr1	171220002	171221248	3
chr1	171101952	171103476	chr1	171110226	171112328	6
chr1	171110751	171112350	chr1	171219760	171222391	9
chr1	171115643	171119775	chr1	171219864	171222568	30
chr1	171110751	171111923	chr1	171238374	171239200	4
chr1	171118866	171119517	chr1	171238200	171238781	5
chr1	171118288	171119651	chr1	171261985	171264175	7
chr1	171220012	171221448	chr1	171257962	171259201	4
chr1	171220682	171221390	chr1	171238584	171239200	4
chr1	171221565	171222795	chr1	171258118	171259201	6
chr1	171238316	171239135	chr1	171256515	171257620	4
chr1	171238200	171239200	chr1	171257962	171259053	3
chr1	171246749	171247697	chr1	171262396	171263333	3
chr1	171238200	171239284	chr1	171281074	171281856	3
chr1	171321467	171322714	chr1	171358289	171359318	3
chr1	171357671	171359287	chr1	171479712	171480735	4
chr1	171359971	171360915	chr1	171478188	171479962	6
chr1	171469302	171471734	chr1	171478580	171480416	11
chr1	171565905	171566437	chr1	172001138	172001789	3
chr1	171815270	171816567	chr1	171825842	171826842	3
chr1	171815373	171816374	chr1	172000418	172001418	4
chr1	172046651	172049095	chr1	172118340	172120254	11
chr1	172046685	172047651	chr1	172313729	172315131	3
chr1	172045526	172046873	chr1	172364358	172365866	4
chr1	172118718	172120958	chr1	172129749	172132038	8
chr1	172119336	172120047	chr1	172128911	172129708	3
chr1	172119580	172121063	chr1	172143308	172144021	3
chr1	172118755	172121108	chr1	172310293	172311515	9
chr1	172118340	172120460	chr1	172323780	172325715	12
chr1	172119479	172120336	chr1	172364705	172365917	4
chr1	172143102	172144308	chr1	172310570	172311756	4
chr1	172142892	172143625	chr1	172308942	172309711	3
chr1	172160893	172163144	chr1	172307623	172311300	19
chr1	172161722	172163310	chr1	172313729	172315488	5
chr1	172161631	172162479	chr1	172364539	172365401	4
chr1	172205997	172207133	chr1	172217036	172217926	3
chr1	172203122	172204843	chr1	172310608	172311570	6
chr1	172203986	172205175	chr1	172308492	172309711	3
chr1	172204370	172205070	chr1	172323780	172324978	3
chr1	172206373	172207776	chr1	172310299	172311134	4
chr1	172214619	172215851	chr1	172314309	172315305	4
chr1	172214841	172216185	chr1	172308082	172309595	5
chr1	172217408	172218845	chr1	172308094	172309639	3
chr1	172310285	172311885	chr1	172323780	172325547	5
chr1	172313610	172316009	chr1	172323780	172326459	16
chr1	172324102	172326431	chr1	172363423	172365732	8
chr1	172407653	172410109	chr1	172489281	172493181	27
chr1	172411734	172414064	chr1	172489122	172491310	14
chr1	172408312	172409756	chr1	172527443	172528971	3
chr1	172408175	172409368	chr1	172594870	172595621	3
chr1	172409603	172410216	chr1	172594687	172595338	3
chr1	172407980	172409664	chr1	172632965	172634253	7
chr1	172408454	172409383	chr1	173323868	173324720	5
chr1	172409055	172409973	chr1	173323000	173323651	3
chr1	172407973	172409539	chr1	173377265	173378265	7
chr1	172412180	172412734	chr1	174552975	174553698	5
chr1	172481102	172482517	chr1	172489700	172491586	9
chr1	172527807	172529796	chr1	172631979	172634648	24
chr1	172528568	172529465	chr1	173325220	173326043	3
chr1	172528942	172529987	chr1	173323481	173324308	3
chr1	172527829	172530037	chr1	173395814	173399441	16
chr1	172594436	172595154	chr1	173323244	173324209	3
chr1	172649927	172651498	chr1	173377265	173377929	4
chr1	173323647	173324720	chr1	173338402	173340257	9
chr1	173325144	173327289	chr1	173338834	173340257	4
chr1	173322243	173324868	chr1	173397063	173401172	12
chr1	173323238	173327502	chr1	173376001	173378940	31
chr1	173338823	173342044	chr1	173354280	173359224	26
chr1	173338644	173340972	chr1	173375479	173379422	19
chr1	173455648	173457555	chr1	174103348	174104251	8
chr1	173456144	173457015	chr1	174104280	174104967	4
chr1	173455648	173457275	chr1	174464792	174467952	16
chr1	173455830	173457401	chr1	174468091	174469591	4
chr1	173455989	173457015	chr1	174998980	175000081	3
chr1	173456122	173456773	chr1	175922894	175923519	3
chr1	174469514	174471152	chr1	174552897	174554353	7
chr1	174502517	174503837	chr1	174552970	174554353	8
chr1	174468479	174470805	chr1	174998726	175000482	6
chr1	174592951	174593826	chr1	174999357	175000117	3
chr1	174594475	174595285	chr1	174999197	175000396	3
chr1	175624756	175625990	chr1	175669096	175670565	3
chr1	175625098	175626324	chr1	175923991	175924822	3
chr1	175670991	175672203	chr1	175923611	175925147	4
chr1	175923476	175925214	chr1	175935646	175937718	6
chr1	175935864	175937132	chr1	176218016	176219427	5
chr1	175934472	175938391	chr1	176222238	176224114	12
chr1	175934047	175938442	chr1	176698025	176700220	30
chr1	176217925	176218926	chr1	176698323	176699565	4
chr1	176222347	176225627	chr1	176698025	176700220	31
chr1	177683423	177685067	chr1	177703957	177704957	4
chr1	178147440	178148551	chr1	178448371	178449867	3
chr1	178448745	178450635	chr1	178462872	178464389	6
chr1	178526879	178527730	chr1	178689234	178690467	4
chr1	178529094	178531268	chr1	178688135	178691885	17
chr1	178526879	178528207	chr1	178960013	178961366	5
chr1	178527451	178529149	chr1	179140759	179142183	7
chr1	178529226	178531239	chr1	179140856	179142483	7
chr1	178526988	178528207	chr1	179231172	179232666	5
chr1	178527207	178528208	chr1	179475979	179477025	3
chr1	178529941	178531239	chr1	179477376	179478326	3
chr1	179502293	179503488	chr1	179517604	179518408	4
chr1	179501062	179504532	chr1	179623185	179624770	14
chr1	179504634	179506688	chr1	179623030	179623994	5
chr1	179506232	179507322	chr1	179613144	179614016	3
chr1	179506815	179507815	chr1	179623429	179624265	3
chr1	179502030	179502883	chr1	179645452	179646266	7
chr1	179502313	179503647	chr1	179734817	179735861	3
chr1	179516549	179517702	chr1	179612221	179614145	4
chr1	179516812	179518436	chr1	179623402	179624903	7
chr1	179612221	179614050	chr1	179621924	179624402	13
chr1	179623848	179624731	chr1	179633570	179634570	3
chr1	179623185	179624770	chr1	179645266	179646266	8
chr1	179631668	179632952	chr1	179645535	179647393	4
chr1	179632465	179634001	chr1	179643319	179644640	4
chr1	179625122	179625656	chr1	179734175	179734830	3
chr1	179631514	179633628	chr1	179735153	179736420	7
chr1	179634688	179636299	chr1	179733062	179733936	3
chr1	179643719	179648246	chr1	179732882	179736799	30
chr1	179645265	179646266	chr1	179844042	179845400	4
chr1	179842781	179845570	chr1	179852768	179854148	9
chr1	180172793	180176885	chr1	180211757	180216326	36
chr1	180175301	180176651	chr1	180230681	180232046	4
chr1	180229382	180230690	chr1	180268359	180269336	3
chr1	180230091	180231357	chr1	180808959	180810056	4
chr1	180268538	180269864	chr1	180328879	180330011	7
chr1	180267200	180269649	chr1	180387075	180388867	16
chr1	180264826	180270932	chr1	180403690	180408937	121
chr1	180266840	180271438	chr1	180419979	180426522	52
chr1	180266840	180269864	chr1	180426596	180430893	37
chr1	180268304	180269336	chr1	180433038	180434482	3
chr1	180268604	180269649	chr1	180549999	180550788	3
chr1	180268336	180269336	chr1	180763384	180764847	3
chr1	180329061	180329712	chr1	180422208	180422775	3
chr1	180387867	180388981	chr1	180422451	180423375	3
chr1	180405234	180408557	chr1	180421652	180423979	18
chr1	180406594	180407730	chr1	180427476	180429234	5
chr1	180428412	180429412	chr1	180550650	180551782	3
chr1	180422057	180423471	chr1	180763446	180765178	7
chr1	180427002	180428173	chr1	180761538	180762813	6
chr1	180432555	180436824	chr1	180480744	180484618	34
chr1	180433724	180435079	chr1	180449420	180450073	4
chr1	180433627	180436643	chr1	180548171	180553080	40
chr1	180434406	180435761	chr1	180763365	180764599	3
chr1	180720068	180721060	chr1	180764703	180766021	3
chr1	180761945	180762738	chr1	180777570	180778216	3
chr1	180762928	180764599	chr1	180774396	180777506	10
chr1	180768328	180769664	chr1	180777309	180778477	3
chr1	180776603	180778531	chr1	180810005	180812474	14
chr1	180896494	180907826	chr1	180969353	180976845	80
chr1	180973044	180974629	chr1	180987248	180988909	5
chr1	180985549	180990091	chr1	181038634	181041850	28
chr1	180991330	180995810	chr1	181037731	181042581	46
chr1	181021322	181023063	chr1	181039273	181040177	4
chr1	181272503	181275069	chr1	181543654	181547694	23
chr1	181272503	181274055	chr1	181616761	181618090	6
chr1	181273227	181275961	chr1	181614963	181616663	9
chr1	181379006	181379874	chr1	181545485	181546790	4
chr1	181880024	181881118	chr1	181888339	181889501	3
chr1	181881262	181882666	chr1	182114675	182116494	4
chr1	181881705	181882773	chr1	182139329	182140698	3
chr1	181887244	181893641	chr1	182115041	182117736	53
chr1	181887244	181890992	chr1	182137088	182141644	38
chr1	181887354	181888242	chr1	182124099	182124758	3
chr1	181887960	181890136	chr1	182113493	182115030	11
chr1	181888550	181890537	chr1	182123229	182125362	15
chr1	181893720	181894936	chr1	182139847	182141409	3
chr1	181893935	181895254	chr1	182124692	182125692	3
chr1	181893984	181895023	chr1	182123931	182124638	7
chr1	181888339	181888894	chr1	182490103	182490754	3
chr1	182115122	182116668	chr1	182124181	182126321	10
chr1	182123797	182124957	chr1	182139865	182140582	3
chr1	182487484	182491903	chr1	182538677	182541224	15
chr1	182488911	182489468	chr1	183273063	183273714	5
chr1	182538919	182539866	chr1	183273058	183273719	6
chr1	182553917	182556237	chr1	182657448	182658986	6
chr1	182560026	182561277	chr1	182656624	182658923	11
chr1	182561470	182562836	chr1	182657447	182658617	5
chr1	182553917	182555950	chr1	182959117	182961024	12
chr1	182560135	182562903	chr1	182959117	182961511	11
chr1	182552915	182555777	chr1	182981855	182984445	14
chr1	182553834	182555065	chr1	183272307	183273605	5
chr1	182560403	182561201	chr1	183272728	183273960	3
chr1	182656761	182658944	chr1	182959100	182960739	7
chr1	182981254	182984813	chr1	183270990	183274041	24
chr1	182989511	182992055	chr1	183037708	183041277	40
chr1	182990515	182991877	chr1	183236902	183239449	15
chr1	182989704	182992055	chr1	183271973	183273868	21
chr1	183442130	183443429	chr1	184736769	184738671	6
chr1	183441265	183441797	chr1	184741155	184741808	3
chr1	183441847	183442847	chr1	184741337	184742365	3
chr1	183441568	183442847	chr1	184791277	184792383	3
chr1	184263857	184265032	chr1	184736953	184738671	6
chr1	184265936	184267298	chr1	184737969	184738671	5
chr1	184266146	184267780	chr1	184736362	184737560	6
chr1	184263668	184264899	chr1	184741267	184742571	4
chr1	184265815	184268193	chr1	184740894	184742458	17
chr1	184265846	184266803	chr1	184771886	184772867	4
chr1	184266119	184266846	chr1	184789807	184791075	3
chr1	184824050	184826303	chr1	184851045	184852951	10
chr1	184823831	184826303	chr1	185192132	185194638	12
chr1	184824296	184825825	chr1	185188507	185189364	4
chr1	184824422	184825194	chr1	185194643	185195466	4
chr1	184850811	184853152	chr1	185191865	185195282	12
chr1	184965079	184966664	chr1	185194213	185195135	3
chr1	184965107	184966799	chr1	185191532	185193325	9
chr1	185185357	185186993	chr1	185202028	185203720	5
chr1	185404569	185405249	chr1	185501015	185501833	3
chr1	185481005	185481773	chr1	185501338	185502492	9
chr1	185501492	185502913	chr1	185517251	185518232	3
chr1	185544863	185547560	chr1	186720885	186724047	25
chr1	185545272	185547935	chr1	186711595	186713911	11
chr1	185546368	185547731	chr1	186720159	186720783	5
chr1	186182171	186182863	chr1	186392648	186393627	7
chr1	186181296	186182167	chr1	186721768	186722795	3
chr1	186181408	186184207	chr1	186711410	186714010	20
chr1	186181882	186183783	chr1	186719323	186720734	7
chr1	186182716	186183616	chr1	186721925	186722838	3
chr1	186391930	186393003	chr1	186712404	186713240	3
chr1	186393229	186393859	chr1	186711775	186712926	3
chr1	186712578	186713702	chr1	186721319	186722459	6
chr1	187448038	187448839	chr1	187974482	187975791	3
chr1	187449427	187450150	chr1	187973290	187974794	3
chr1	187974189	187974881	chr1	188633390	188634104	3
chr1	189022440	189025337	chr1	189578888	189582089	14
chr1	189026623	189028554	chr1	189578611	189580726	12
chr1	189028607	189029694	chr1	189578888	189580029	3
chr1	189021746	189022630	chr1	189629067	189630621	3
chr1	189022936	189024522	chr1	189627520	189629516	10
chr1	189026479	189029694	chr1	189627520	189629680	16
chr1	189021166	189022689	chr1	189646060	189647671	4
chr1	189022767	189024897	chr1	189645929	189647495	7
chr1	189021939	189024625	chr1	189674145	189676421	13
chr1	189023243	189024157	chr1	189881948	189883348	3
chr1	189080649	189081748	chr1	189579294	189580141	3
chr1	189674696	189675524	chr1	189927788	189928456	3
chr1	189883191	189883945	chr1	189919197	189920430	3
chr1	189887222	189888819	chr1	189919244	189922103	12
chr1	189882577	189884719	chr1	189974527	189976517	9
chr1	189883246	189884432	chr1	189972504	189973848	5
chr1	189885915	189889418	chr1	189971613	189974382	25
chr1	189886523	189889244	chr1	189974527	189976169	10
chr1	190045428	190046428	chr1	190761227	190762094	5
chr1	190829128	190831628	chr1	190867166	190870099	10
chr1	190831634	190836943	chr1	190866488	190870820	27
chr1	190830954	190833315	chr1	190880306	190883867	10
chr1	190943332	190946314	chr1	191074590	191077928	25
chr1	190943779	190944779	chr1	191083430	191085052	3
chr1	190944442	190945281	chr1	191171816	191173341	3
chr1	191153425	191154062	chr1	191172533	191173761	3
chr1	191311962	191313670	chr1	191352469	191353469	6
chr1	191298562	191299271	chr1	191391126	191392353	3
chr1	191310849	191313422	chr1	191390527	191391931	9
chr1	191312406	191313670	chr1	191391997	191392923	3
chr1	191299096	191299837	chr1	191562751	191564060	3
chr1	191310691	191314200	chr1	191562153	191565193	19
chr1	191317179	191318096	chr1	191353111	191353869	3
chr1	191352653	191354417	chr1	191364553	191366491	7
chr1	191351572	191352333	chr1	191562871	191564233	5
chr1	191352557	191354645	chr1	191561731	191564208	15
chr1	191351736	191352446	chr1	191575123	191576123	3
chr1	191364603	191365234	chr1	191563479	191564608	3
chr1	191364665	191365748	chr1	191562288	191563429	4
chr1	191389803	191392444	chr1	191561119	191566380	26
chr1	191562153	191564060	chr1	191575123	191576803	7
chr1	191575123	191575944	chr1	191586366	191588218	4
chr1	191575599	191576825	chr1	191719920	191721260	3
chr1	191584560	191586045	chr1	191723348	191723993	4
chr1	191585786	191587316	chr1	191720386	191722348	7
chr1	191575123	191577969	chr1	191816956	191819993	32
chr1	191583962	191588995	chr1	191815960	191819180	48
chr1	191575574	191576414	chr1	191964243	191965074	3
chr1	191720049	191721716	chr1	191816956	191818491	4
chr1	191722842	191724556	chr1	191817264	191818260	4
chr1	191828849	191831999	chr1	191962583	191966492	21
chr1	191832349	191838281	chr1	191962468	191966380	79
chr1	191826600	191831975	chr1	192090373	192094364	28
chr1	191828583	191832092	chr1	192094639	192096293	11
chr1	191832729	191838341	chr1	192091532	192096113	60
chr1	191962878	191966492	chr1	192089015	192098067	139
chr1	192094361	192095361	chr1	192712038	192713253	3
chr1	192191460	192192853	chr1	192443207	192444595	3
chr1	192188860	192189511	chr1	192546408	192546995	5
chr1	192189903	192190445	chr1	192545875	192546527	3
chr1	192191137	192193040	chr1	192546815	192548186	6
chr1	192187680	192194034	chr1	192594001	192598052	46
chr1	192187794	192193158	chr1	192598085	192601186	71
chr1	192187239	192193367	chr1	192708459	192714737	119
chr1	192188309	192189745	chr1	192720234	192721896	6
chr1	192188745	192189598	chr1	192722180	192723336	4
chr1	192443332	192444725	chr1	192598480	192600017	5
chr1	192546221	192548604	chr1	192598443	192599522	8
chr1	192598085	192603424	chr1	192709726	192713846	33
chr1	192711635	192712861	chr1	192722791	192723752	3
chr1	192784823	192785577	chr1	193129453	193130665	3
chr1	193130397	193131026	chr1	193369465	193370088	4
chr1	193254369	193255962	chr1	193381223	193383535	9
chr1	193254513	193257153	chr1	193374574	193377783	13
chr1	193255105	193255935	chr1	193324475	193325475	4
chr1	193256502	193257205	chr1	193381937	193382723	3
chr1	193256843	193257813	chr1	193369858	193370751	4
chr1	193323907	193337989	chr1	193372897	193383535	193
chr1	193323963	193325640	chr1	193363851	193364838	3
chr1	193329575	193330509	chr1	193385057	193387050	5
chr1	193329579	193333999	chr1	193367791	193371106	25
chr1	193329388	193336189	chr1	193360152	193364838	40
chr1	193324475	193325111	chr1	193440291	193440846	3
chr1	193361985	193365746	chr1	193379535	193383535	21
chr1	193362427	193364323	chr1	193376445	193377461	5
chr1	193363480	193364377	chr1	193375413	193376240	4
chr1	193366607	193371899	chr1	193380727	193384732	35
chr1	193375715	193377402	chr1	193386032	193387284	4
chr1	193385579	193387436	chr1	193439835	193441221	11
chr1	193385988	193386981	chr1	193703529	193704151	4
chr1	193385584	193386867	chr1	194815711	194816286	3
chr1	193449517	193451038	chr1	193702056	193702886	3
chr1	193502951	193504590	chr1	193587854	193588926	5
chr1	193505055	193505706	chr1	193701719	193702308	3
chr1	193503806	193504913	chr1	194619005	194620410	3
chr1	193575664	193576841	chr1	193587456	193589080	6
chr1	193575133	193576639	chr1	193703151	193704620	4
chr1	193576201	193577141	chr1	194222604	194223702	3
chr1	193576476	193577131	chr1	194619186	194619716	3
chr1	193698298	193699584	chr1	194619194	194620284	4
chr1	194223048	194223604	chr1	194722231	194722886	3
chr1	194619489	194620782	chr1	194721965	194723014	3
chr1	194623862	194625080	chr1	194721695	194723108	5
chr1	194816073	194817602	chr1	194838719	194839899	3
chr1	194838403	194840223	chr1	194879279	194881093	8
chr1	194837807	194838660	chr1	194961797	194962638	3
chr1	194838719	194839719	chr1	194960228	194961690	4
chr1	194878933	194882333	chr1	194949401	194953475	36
chr1	194878933	194882130	chr1	194958165	194963581	35
chr1	194878933	194880251	chr1	194976426	194977321	3
chr1	194965810	194967199	chr1	194975840	194977434	4
chr1	194975584	194977894	chr1	195016281	195017422	7
chr1	195231983	195232974	chr1	195241471	195242339	3
chr2	3115359	3118239	chr2	3227134	3230358	16
chr2	3348708	3350779	chr2	3413126	3415862	15
chr2	3348841	3349633	chr2	3545823	3547053	3
chr2	3543605	3548717	chr2	3768982	3772308	35
chr2	3545006	3548375	chr2	3799019	3801389	23
chr2	3546718	3547369	chr2	4498949	4499476	3
chr2	4221379	4222577	chr2	4491227	4492888	5
chr2	4498541	4501136	chr2	4599806	4602432	24
chr2	4497430	4501544	chr2	4633453	4638358	35
chr2	4499054	4500024	chr2	4864145	4865517	4
chr2	4601323	4602221	chr2	4635525	4636577	3
chr2	4599898	4600563	chr2	74964098	74964734	3
chr2	4649807	4653467	chr2	4863620	4866542	20
chr2	4916135	4917572	chr2	5079366	5080619	7
chr2	5078672	5080999	chr2	5089752	5092095	9
chr2	5079366	5081051	chr2	5770302	5771795	5
chr2	5089527	5091803	chr2	5769680	5772144	11
chr2	5090009	5092095	chr2	5824099	5824965	6
chr2	5079299	5080357	chr2	5844596	5845658	3
chr2	5080363	5081341	chr2	5844723	5845658	3
chr2	5079394	5080765	chr2	6168357	6169492	3
chr2	5452064	5453137	chr2	5769913	5771299	4
chr2	5712927	5716608	chr2	5769106	5771894	18
chr2	5717416	5718183	chr2	5771082	5771877	3
chr2	5995410	5999497	chr2	6165872	6169342	21
chr2	6193105	6194137	chr2	6219720	6221369	4
chr2	6191004	6194233	chr2	6404310	6407247	19
chr2	6218223	6221950	chr2	6402217	6407247	45
chr2	6435893	6437835	chr2	6468594	6470524	5
chr2	8673867	8675751	chr2	10010164	10012326	11
chr2	8673838	8674886	chr2	10097668	10098765	3
chr2	8674142	8675622	chr2	10100323	10101856	5
chr2	8674998	8675563	chr2	10288157	10289056	7
chr2	8753329	8755026	chr2	10009783	10011920	13
chr2	10097611	10098483	chr2	10287428	10289157	5
chr2	10098584	10103135	chr2	10286774	10292750	69
chr2	10141919	10143109	chr2	10288758	10290249	3
chr2	10142274	10143993	chr2	10287765	10288713	6
chr2	10366801	10367862	chr2	10824577	10825699	3
chr2	10784687	10786153	chr2	10824667	10825931	4
chr2	11111311	11112830	chr2	11288437	11289628	7
chr2	11113197	11115328	chr2	11286638	11288025	4
chr2	11111949	11113357	chr2	11318808	11320697	6
chr2	11113433	11114097	chr2	11320007	11320859	3
chr2	11287792	11288620	chr2	11319859	11321486	3
chr2	11331303	11333329	chr2	11501208	11503497	9
chr2	11330750	11334869	chr2	11538905	11544763	63
chr2	11331342	11331994	chr2	31381306	31381866	3
chr2	11501463	11502208	chr2	11542580	11543231	3
chr2	11602790	11604193	chr2	11663278	11664329	4
chr2	11602790	11603995	chr2	11686908	11688589	5
chr2	11663541	11664708	chr2	11709041	11710902	5
chr2	11686321	11686975	chr2	164678455	164679094	3
chr2	11794416	11797585	chr2	11869422	11871078	9
chr2	12002420	12003998	chr2	12301382	12302547	5
chr2	12049258	12051318	chr2	12387536	12389504	5
chr2	12160558	12161398	chr2	12296837	12297815	3
chr2	12160549	12161549	chr2	12387536	12388795	5
chr2	12458920	12459989	chr2	13007453	13008437	3
chr2	12458867	12460714	chr2	13236005	13238690	7
chr2	12707752	12709272	chr2	13237142	13238340	5
chr2	12708226	12709515	chr2	13264408	13265840	3
chr2	13010729	13012120	chr2	13264408	13265796	4
chr2	13291124	13292509	chr2	13575640	13577330	5
chr2	13277355	13278374	chr2	14047352	14048197	3
chr2	13264707	13265358	chr2	15040439	15041048	3
chr2	14046400	14048110	chr2	14294778	14295991	5
chr2	14048118	14048957	chr2	14294822	14295991	4
chr2	15094553	15095958	chr2	17327213	17328203	3
chr2	17644058	17645696	chr2	17839800	17843089	17
chr2	18354908	18355744	chr2	19345134	19346223	5
chr2	18870988	18873486	chr2	19274634	19277238	11
chr2	18872345	18873325	chr2	19343993	19345150	3
chr2	19412408	19415720	chr2	19518686	19521601	25
chr2	19415886	19416643	chr2	19518836	19520684	4
chr2	19412749	19413832	chr2	19727184	19727896	3
chr2	19415461	19416502	chr2	19911247	19912036	3
chr2	19519457	19520457	chr2	19527771	19529480	8
chr2	19519700	19521078	chr2	19657284	19658468	3
chr2	19528430	19529713	chr2	19715287	19716865	3
chr2	19527868	19529430	chr2	19726363	19727604	6
chr2	19715608	19716580	chr2	19733415	19734595	3
chr2	19715426	19716289	chr2	19908843	19909761	4
chr2	19714981	19716081	chr2	20672859	20674348	3
chr2	20275719	20277137	chr2	20494837	20495747	5
chr2	20275950	20277687	chr2	20615257	20616452	6
chr2	20276778	20278474	chr2	20672930	20673723	3
chr2	20276351	20276990	chr2	24357385	24357976	3
chr2	20672549	20673905	chr2	20778760	20780525	6
chr2	20897790	20899113	chr2	20966093	20967713	7
chr2	20896175	20900343	chr2	21186729	21191087	55
chr2	20896638	20897276	chr2	101652229	101652828	3
chr2	20964868	20969887	chr2	21186001	21189520	31
chr2	21187665	21189703	chr2	21260068	21261487	6
chr2	21212600	21215741	chr2	21926572	21928971	13
chr2	21262275	21262846	chr2	94241528	94242181	3
chr2	21280278	21281606	chr2	21927295	21929745	7
chr2	21281523	21282413	chr2	21910140	21911228	4
chr2	21281828	21282480	chr2	21958322	21958861	3
chr2	21957637	21960175	chr2	22719234	22724082	33
chr2	21958546	21959547	chr2	22738903	22740292	3
chr2	21957635	21959649	chr2	22864648	22866081	9
chr2	21958516	21959198	chr2	22862955	22864344	4
chr2	22757119	22759378	chr2	22864432	22866061	21
chr2	24296375	24297932	chr2	24409100	24410079	6
chr2	24296119	24297880	chr2	24406203	24408027	9
chr2	24296725	24297838	chr2	24408032	24408771	5
chr2	24296547	24298512	chr2	24403763	24406164	7
chr2	24297881	24298551	chr2	24406479	24407270	4
chr2	24295547	24298346	chr2	24567314	24570048	24
chr2	24355667	24357323	chr2	24405338	24406725	5
chr2	24354833	24357212	chr2	24567985	24570142	9
chr2	24357385	24359102	chr2	24404087	24407420	17
chr2	24358058	24359524	chr2	24409184	24410256	4
chr2	24357385	24359102	chr2	24567027	24570648	21
chr2	24403841	24412168	chr2	24565680	24571677	80
chr2	24961602	24962760	chr2	25193970	25195265	3
chr2	25193523	25195697	chr2	25226271	25227457	6
chr2	25193429	25195369	chr2	25227864	25229521	11
chr2	25193391	25194032	chr2	25255762	25257214	3
chr2	25226827	25229599	chr2	25254214	25256502	12
chr2	25227477	25230806	chr2	25239175	25243453	24
chr2	25227807	25229292	chr2	25251551	25252695	6
chr2	25241843	25242918	chr2	25255502	25257300	4
chr2	25192475	25193151	chr2	25271169	25272241	3
chr2	25192492	25193456	chr2	25279071	25279908	4
chr2	25227046	25228786	chr2	25261564	25263427	5
chr2	25227270	25229288	chr2	25271418	25273330	13
chr2	25251976	25253063	chr2	25271891	25272891	3
chr2	25262037	25263584	chr2	25278861	25280071	5
chr2	25255928	25256915	chr2	25327822	25328642	3
chr2	25194370	25194894	chr2	25421509	25422080	3
chr2	25228633	25229255	chr2	28606730	28607361	3
chr2	25270582	25272533	chr2	25278826	25280920	8
chr2	25271034	25272239	chr2	25327822	25328994	3
chr2	25277958	25280210	chr2	25286902	25289792	15
chr2	25278324	25279462	chr2	25292303	25293108	3
chr2	25279515	25280906	chr2	25291586	25293247	5
chr2	25278543	25279798	chr2	25317721	25318684	3
chr2	25291899	25293647	chr2	25317918	25319584	5
chr2	25318541	25319841	chr2	25327397	25328862	5
chr2	25375194	25376090	chr2	25395584	25396981	3
chr2	25375770	25378677	chr2	25399191	25402350	32
chr2	25376123	25377629	chr2	25395643	25397071	7
chr2	25376147	25377411	chr2	25412290	25414687	12
chr2	25375277	25378931	chr2	25425806	25429717	39
chr2	25375810	25377830	chr2	25422634	25424086	11
chr2	25376348	25377411	chr2	25420791	25421866	3
chr2	25376744	25377411	chr2	25496890	25497693	4
chr2	25400019	25401982	chr2	25413213	25415040	8
chr2	25400403	25403004	chr2	25428293	25430561	8
chr2	25411713	25413936	chr2	25422550	25423691	9
chr2	25412566	25413914	chr2	25420929	25421703	3
chr2	25425916	25430696	chr2	25495691	25499264	24
chr2	25426754	25427594	chr2	25549990	25551289	3
chr2	25549500	25551678	chr2	25580644	25582205	6
chr2	25578962	25583012	chr2	25589259	25592817	23
chr2	25692347	25695591	chr2	25705743	25708735	16
chr2	25706984	25708396	chr2	25835904	25837359	3
chr2	25707039	25707636	chr2	26587754	26588416	4
chr2	25833887	25839986	chr2	25909253	25917403	75
chr2	25834516	25837356	chr2	25930971	25932536	12
chr2	26022729	26024463	chr2	26053824	26055381	5
chr2	26022627	26025032	chr2	26131546	26134017	14
chr2	26055575	26057003	chr2	26132228	26133456	4
chr2	26020485	26027853	chr2	26139831	26144218	44
chr2	26054368	26055686	chr2	26141371	26142801	3
chr2	26054686	26056033	chr2	26140078	26141342	6
chr2	26023817	26025032	chr2	26153283	26155209	5
chr2	26054381	26056690	chr2	26153172	26154622	7
chr2	26022614	26024858	chr2	26273503	26274913	6
chr2	26054529	26055686	chr2	26272383	26273286	3
chr2	26140346	26141867	chr2	26153652	26154622	3
chr2	26153819	26154665	chr2	26182900	26184178	4
chr2	26153525	26155038	chr2	26227502	26228684	7
chr2	26153004	26155671	chr2	26272249	26276452	31
chr2	26153334	26154622	chr2	26299724	26301207	5
chr2	26154085	26155085	chr2	26407223	26408519	3
chr2	26181801	26183900	chr2	26271681	26273519	12
chr2	26182691	26183523	chr2	26273705	26274503	3
chr2	26299044	26301608	chr2	26324953	26327784	9
chr2	26298725	26300828	chr2	26351357	26353088	7
chr2	26300112	26301535	chr2	26408807	26409861	4
chr2	26324553	26326345	chr2	26352772	26355106	13
chr2	26324521	26325334	chr2	26351421	26352498	5
chr2	26324691	26325553	chr2	26408604	26409705	6
chr2	26325522	26326563	chr2	26351188	26352710	4
chr2	26351690	26353302	chr2	26408350	26410412	7
chr2	26408274	26409807	chr2	26569505	26570814	3
chr2	26593194	26594584	chr2	26640094	26641181	5
chr2	26633396	26637074	chr2	26645212	26648672	15
chr2	26646464	26647982	chr2	26895817	26897612	12
chr2	26646464	26647587	chr2	26907757	26908693	3
chr2	26644934	26648863	chr2	27037868	27039540	19
chr2	26647197	26648129	chr2	27043183	27044183	3
chr2	26646361	26648317	chr2	27235662	27237016	4
chr2	26907026	26908353	chr2	26916322	26917415	6
chr2	26905919	26906911	chr2	27043125	27044346	3
chr2	26907476	26908458	chr2	27038035	27039267	3
chr2	26916415	26917231	chr2	26931163	26932962	3
chr2	26930962	26931965	chr2	27017174	27018227	4
chr2	26929821	26931671	chr2	27037484	27039267	11
chr2	26929835	26931357	chr2	27039335	27041138	6
chr2	26929569	26930768	chr2	27229098	27229763	3
chr2	26929835	26932322	chr2	27233284	27236585	10
chr2	27015477	27018533	chr2	27038043	27040721	24
chr2	27016617	27018412	chr2	27043028	27044395	6
chr2	27018645	27019645	chr2	27038717	27039895	5
chr2	27038575	27039373	chr2	27126004	27126836	3
chr2	27042695	27044346	chr2	27126272	27127600	4
chr2	27043814	27044457	chr2	27125164	27125799	8
chr2	27038267	27039501	chr2	27212002	27212986	3
chr2	27038050	27039267	chr2	27229415	27230115	3
chr2	27043581	27044552	chr2	27229159	27230028	3
chr2	27016327	27020631	chr2	27233691	27238775	44
chr2	27036637	27047621	chr2	27231054	27238499	172
chr2	27126081	27127231	chr2	27229316	27230599	3
chr2	27124990	27128294	chr2	27231222	27238343	44
chr2	27280182	27281735	chr2	27288920	27291432	13
chr2	27277115	27287364	chr2	27423951	27432870	140
chr2	27287431	27294513	chr2	27425190	27430319	97
chr2	27550187	27556013	chr2	27761122	27770466	124
chr2	27551329	27552139	chr2	27773332	27774200	3
chr2	27551996	27553237	chr2	27771327	27772348	4
chr2	27552237	27553711	chr2	27773200	27774332	3
chr2	27766335	27768380	chr2	27886340	27887910	6
chr2	27771140	27772123	chr2	27885639	27886489	3
chr2	27771430	27773180	chr2	27886910	27888717	10
chr2	27773096	27774332	chr2	27885421	27886297	3
chr2	27773332	27774899	chr2	27886910	27887910	5
chr2	27769062	27769996	chr2	27900184	27901423	3
chr2	27770670	27772335	chr2	27916356	27917931	4
chr2	27771694	27773205	chr2	27973210	27974707	4
chr2	27773592	27774199	chr2	28206679	28207330	3
chr2	27764407	27765355	chr2	28418057	28419089	3
chr2	27768951	27770466	chr2	28418105	28419387	6
chr2	27769318	27771299	chr2	28420862	28421895	11
chr2	27770652	27771299	chr2	28417776	28418978	3
chr2	27772117	27774867	chr2	28419546	28421644	9
chr2	27773289	27774273	chr2	28418106	28419156	3
chr2	27773592	27774522	chr2	28463603	28464808	3
chr2	27769657	27770308	chr2	132315737	132316300	4
chr2	27883637	27885936	chr2	27900164	27902745	7
chr2	27886910	27888016	chr2	27898966	27900226	4
chr2	27925153	27927783	chr2	27969065	27971430	11
chr2	27926052	27927979	chr2	27973836	27975203	5
chr2	27924421	27926635	chr2	28204450	28206051	10
chr2	27926052	27927453	chr2	28193460	28196241	8
chr2	27927232	27928422	chr2	28206154	28207786	4
chr2	27931576	27932456	chr2	28204468	28205220	3
chr2	27931610	27932514	chr2	28375031	28376224	3
chr2	27919841	27929526	chr2	28414638	28424956	113
chr2	27929731	27932295	chr2	28417548	28419358	8
chr2	27926052	27927201	chr2	28463911	28464574	3
chr2	27973240	27974612	chr2	28196389	28197375	3
chr2	27973612	27974820	chr2	28420253	28421853	6
chr2	27983516	27984546	chr2	28418386	28419811	4
chr2	28192914	28195745	chr2	28202633	28206480	13
chr2	28196090	28196751	chr2	28204220	28205294	3
chr2	28206352	28207487	chr2	28290275	28291051	4
chr2	28204491	28205491	chr2	28304251	28305289	4
chr2	28204220	28207784	chr2	28369204	28372994	22
chr2	28205050	28206050	chr2	28375008	28376253	5
chr2	28206305	28207478	chr2	28374982	28376651	4
[truncated: 25,789 more rows]
