# Supplementary material for: Kdm1a safeguards the topological boundaries of PRC2-repressed genes and prevents aging-related euchromatinization in neurons
Source: Nat Commun. 2024 Mar 7;15:1781. doi: 10.1038/s41467-024-45773-3 (PMC10920760; doi:10.1038/s41467-024-45773-3)
Supplement: Supplementary file 6 — Supplementary Data 3 [file 41467_2024_45773_MOESM6_ESM.xlsx]

## Sheet: Hoja1
Supplementary Data 3. 4C-seq analysis
4C-seq of Spint1 promoter with pipe4C and peakC
Differential contact frequencies were calculated using Deseq2 after batch effect removal.
	Names	baseMean	log2FoldChange	lfcSE	stat	pvalue	padj	Chr	Start	End	Strand
40	Peak_5	631.379	2.23588	0.576936	15.3536	8.91513e-05	0.000490332	chr2	118699474	118702106	+	2632	Ankrd63	upDEGs Kdm1a-ifKO
41	Peak_6	1186.3	-1.22733	0.449582	7.08189	0.00778668	0.0311467	chr2	118753422	118760114	+	6692	A430105119RiK
42	Peak_7	1089.86	1.00566	0.17952	31.7103	1.7897e-08	1.57494e-07	chr2	118794542	118802273	+	7731	Integenic
2	Peak_10	6813.51	-0.240672	0.0705398	11.4283	0.000723339	0.00318269	chr2	118928161	118952579	+	24418	Intergenic
3	Peak_11	1188.01	-1.77632	0.161982	108.256	2.36179e-25	1.03919e-23	chr2	118962498	118967101	+	4603	Intergenic
4	Peak_12	1950.05	0.504745	0.130919	14.9279	0.000111701	0.000546093	chr2	118980393	118987449	+	7056	Gm39914
5	Peak_13	3248.7	-0.499438	0.125853	15.5387	8.08319e-05	0.000490332	chr2	118995471	119002667	+	7196	Gm14089
6	Peak_14	2619.93	0.678704	0.117509	33.6697	6.53097e-09	7.18407e-08	chr2	119002672	119009858	+	7186	Gm14089
17	Peak_24	12505.2	-0.564375	0.0598842	86.9593	1.10777e-20	1.62473e-19	chr2	119409709	119425501	+	15792	Ino80
19	Peak_26	4564.86	0.697261	0.074336	90.0838	2.28286e-21	5.02229e-20	chr2	119501415	119511867	+	10452	Gm33412	upDEGs Kdm1a-ifKO
37	Peak_42	1310.6	-1.18339	0.421298	6.55374	0.0104664	0.0383769	chr2	120208592	120217322	+	8730	Pla2g4e
39	Peak_44	489.621	1.12374	0.219834	26.6351	2.4574e-07	1.80209e-06	chr2	120232789	120236091	+	3302	Pla2g4e
24	Peak_30	7751.72	-0.293693	0.124052	5.61591	0.0177982	0.0602399	chr2	119604460	119636432	+
26	Peak_32	1237	0.366928	0.162633	5.07707	0.0242443	0.0761964	chr2	119683476	119691971	+
23	Peak_3	822.042	1.29148	0.563447	4.48207	0.0342523	0.088653	chr2	118632627	118636478	+
43	Peak_8	1187.74	-1.64763	0.723094	4.49329	0.0340281	0.088653	chr2	118840590	118848152	+
18	Peak_25	14699.3	0.144147	0.0679388	4.57453	0.0324506	0.088653	chr2	119428179	119454978	+
1	Peak_1	1548.54	0.240331	0.117636	4.23325	0.0396394	0.0968964	chr2	118574833	118587090	+
27	Peak_33	1842.93	-0.541602	0.276236	3.83489	0.0501962	0.116244	chr2	119713550	119723514	+
16	Peak_23	6725.69	-0.0789034	0.0489612	2.58896	0.107611	0.22547	chr2	119379719	119387235	+
15	Peak_22	7993.69	-0.228035	0.140945	2.6385	0.104302	0.22547	chr2	119283335	119288796	+
38	Peak_43	429.979	1.16765	0.752394	2.38873	0.122213	0.233798	chr2	120225166	120230668	+
29	Peak_35	1873.39	0.835338	0.54048	2.44177	0.118142	0.233798	chr2	119763632	119782876	+
25	Peak_31	3618.41	-0.557006	0.365032	2.31608	0.128042	0.234744	chr2	119647849	119663089	+
35	Peak_40	574.945	-0.304104	0.231233	1.72482	0.189074	0.33277	chr2	120122681	120126804	+
9	Peak_17	3954.21	0.251756	0.194198	1.6297	0.201744	0.341414	chr2	119055408	119064656	+
33	Peak_39	1235.16	-0.611163	0.52426	1.3306	0.248699	0.405287	chr2	119991948	120000300	+
36	Peak_41	783.283	0.456312	0.422003	1.22204	0.26896	0.422651	chr2	120140335	120146945	+
44	Peak_9	1517.98	-0.623813	0.597626	1.04196	0.307366	0.436262	chr2	118888379	118897472	+
8	Peak_16	2341.44	-0.241711	0.237253	1.05204	0.305039	0.436262	chr2	119044220	119050600	+
13	Peak_20	5490.23	0.244597	0.24227	1.05812	0.303645	0.436262	chr2	119151644	119164074	+
34	Peak_4	1032.63	-0.707601	0.726705	0.879538	0.348328	0.478951	chr2	118639482	118643927	+
28	Peak_34	1025.72	-0.453448	0.523491	0.617088	0.432132	0.559229	chr2	119752337	119759515	+
10	Peak_18	3102.55	-0.452242	0.498631	0.649508	0.420289	0.559229	chr2	119079633	119084172	+
12	Peak_2	908.867	0.687324	0.796748	0.499525	0.479709	0.603062	chr2	118625585	118631596	+
14	Peak_21	5550.52	0.139448	0.232489	0.371773	0.542039	0.662492	chr2	119201523	119204223	+
11	Peak_19	5163.01	0.162873	0.335827	0.210918	0.646049	0.768274	chr2	119116914	119124597	+
20	Peak_27	3197.62	0.066478	0.168142	0.152174	0.696466	0.806434	chr2	119516412	119522036	+
31	Peak_37	859.934	0.221195	0.659364	0.112332	0.737504	0.832056	chr2	119894636	119902785	+
22	Peak_29	1635.19	0.171073	0.593109	0.063267	0.801405	0.860044	chr2	119573592	119578533	+
21	Peak_28	2402.99	0.0377213	0.137171	0.0743603	0.785091	0.860044	chr2	119554246	119561512	+
7	Peak_15	1884.51	0.112311	0.510922	0.0488912	0.825004	0.86429	chr2	119022129	119031415	+
32	Peak_38	1052.42	-0.145908	0.649578	0.0377981	0.845849	0.86552	chr2	119932375	119943495	+
30	Peak_36	506.461	-0.270571	2.65258	0.00621888	0.937144	0.937144	chr2	119845409	119850882	+
