# Supplementary material for: Kdm1a safeguards the topological boundaries of PRC2-repressed genes and prevents aging-related euchromatinization in neurons
Source: Nat Commun. 2024 Mar 7;15:1781. doi: 10.1038/s41467-024-45773-3 (PMC10920760; doi:10.1038/s41467-024-45773-3)
Supplement: Supplementary file 7 — Supplementary Data 4 [file 41467_2024_45773_MOESM7_ESM.xlsx]

## Sheet: Corr_387 FC1.5
Supplementary Data 4a. Age-dependent changes
Genes	R	p.value	FDR	Bonf
EFNA4	0.442775	5.18638e-20	2.59319e-18	5.18638e-18
ZAR1	-0.0705856	0.165802	0.221362	1
TMC8	0.435531	2.40357e-19	8.0119e-18	2.40357e-17
TCFL5	-0.12345	0.015099	0.0255916	1
NAGS	0.4269	1.42503e-18	3.56258e-17	1.42503e-16
BMP8A	-0.122135	0.0162204	0.027034	1
MIXL1	-0.0612556	0.229258	0.279584	1
FOXA3	0.128033	0.011704	0.0203136	1
KCNK15	0.0962971	0.0584031	0.0898509	1
BOLL	-0.144477	0.00439995	0.00830178	0.439995
KCNA7	-0.175048	0.00054177	0.00125993	0.054177
PHOX2A	-0.100009	0.0493023	0.0795199	1
LY6K	0.0663743	0.192592	0.243787	1
COMP	0.353781	7.47918e-13	7.47918e-12	7.47918e-11
NXNL1	0.0151684	0.766123	0.789817	1
MYOD1	-0.155893	0.00210016	0.00428605	0.210016
KLF14	0.0418349	0.411825	0.478867	1
NUP62CL	0.349855	1.38703e-12	1.26094e-11	1.38703e-10
FGF3	0.0706342	0.16551	0.221362	1
CNN2	0.346485	2.34061e-12	1.84213e-11	2.34061e-10
COL18A1	0.346337	2.39477e-12	1.84213e-11	2.39477e-10
GHSR	0.333575	1.64125e-11	1.09416e-10	1.64125e-09
INSM2	-0.143644	0.00463508	0.00858348	0.463508
SLC18A3	0.0980871	0.0538538	0.0842278	1
AQP5	0.0651101	0.201222	0.251527	1
PPP1R14D	-0.0705491	0.166021	0.221362	1
LOXL1	0.328776	3.30858e-11	2.06786e-10	3.30858e-09
SPINT1	0.160379	0.00154905	0.00336751	0.154905
BMP8B	-0.145821	0.00404359	0.00777613	0.404359
PKP1	0.0957532	0.059847	0.0906773	1
TBX21	-0.0953762	0.0608647	0.0908428	1
BST2	0.306517	7.30751e-10	4.05973e-09	7.30751e-08
GDNF	-0.0561261	0.27071	0.326157	1
DMGDH	-0.088953	0.080513	0.115019	1
ANGPTL8	-0.00818584	0.872474	0.872863	1
GAL	-0.0259283	0.611099	0.671537	1
MARVELD3	0.303865	1.03904e-09	5.46861e-09	1.03904e-07
SLC16A3	0.303346	1.11253e-09	5.56263e-09	1.11253e-07
IGF2BP2	0.30201	1.3261e-09	6.02774e-09	1.3261e-07
GJB3	-0.0402019	0.430331	0.494634	1
TCF15	0.300913	1.53084e-09	6.65585e-09	1.53084e-07
GABRE	0.283009	1.46443e-08	6.10179e-08	1.46443e-06
LTBP2	0.268039	8.59458e-08	3.30561e-07	8.59458e-06
NPR1	0.152037	0.00271139	0.00542279	0.271139
CAPN11	0.146088	0.00397606	0.00777613	0.397606
DOCK6	0.243914	1.19551e-06	4.04213e-06	0.000119551
DDX43	0.098066	0.0539058	0.0842278	1
KREMEN2	-0.127916	0.0117819	0.0203136	1
CILP2	-0.055636	0.274923	0.32729	1
SPATA21	0.0937695	0.0653644	0.0961241	1
NPBWR1	0.243777	1.21264e-06	4.04213e-06	0.000121264
PRPH	0.219453	1.32224e-05	4.00678e-05	0.00132224
CDSN	0.211547	2.7198e-05	7.99943e-05	0.0027198
LEFTY2	-0.0357487	0.483173	0.536859	1
LOX	0.0901188	0.076608	0.111026	1
B3GNT3	-0.0647067	0.204033	0.251893	1
ADAMTS7	-0.0081607	0.872863	0.872863	1
TK1	0.208105	3.69253e-05	0.000105501	0.00369253
RRAD	0.199522	7.74463e-05	0.000209314	0.00774463
ATP2A3	-0.0671694	0.187305	0.240135	1
TFAP2E	0.18975	0.000173406	0.000456332	0.0173406
AIRE	0.081316	0.110233	0.153102	1
SAMD11	0.111753	0.0279335	0.0457926	1
BHMT2	0.18582	0.000237158	0.000608097	0.0237158
KDF1	0.17795	0.000435665	0.00108916	0.0435665
TNFRSF13C	-0.0164321	0.747275	0.778412	1
OTOP2	0.176693	0.000478987	0.00116826	0.0478987
BAIAP3	0.0199976	0.694936	0.739293	1
ECEL1	0.0861594	0.0905278	0.127504	1
MAPK15	0.156726	0.00198594	0.00413737	0.198594
MYBPC2	-0.204336	5.13114e-05	0.000142532	0.00513114
USH1G	-0.237021	2.41688e-06	7.55274e-06	0.000241688
PIEZO2	0.175072	0.000540792	0.00125993	0.0540792
WNT10B	-0.242569	1.37384e-06	4.43173e-06	0.000137384
BSPRY	-0.0228947	0.653436	0.710257	1
PPP1R3B	0.168971	0.000845871	0.00192243	0.0845871
TRPA1	0.0392548	0.441281	0.501455	1
IL17RE	0.0689082	0.176117	0.228724	1
LGR6	-0.0371171	0.466572	0.524239	1
NOTUM	-0.254621	3.84074e-07	1.37169e-06	3.84074e-05
WNT1	-0.262219	1.66224e-07	6.15645e-07	1.66224e-05
LOXL4	0.157499	0.00188501	0.00401066	0.188501
GUCA1A	-0.279037	2.36657e-08	9.4663e-08	2.36657e-06
CLDN3	-0.302099	1.31084e-09	6.02774e-09	1.31084e-07
ESPN	-0.132658	0.00898031	0.0160363	0.898031
CHRNA3	-0.325858	5.03753e-11	2.96325e-10	5.03753e-09
MESP1	-0.343195	3.87811e-12	2.77008e-11	3.87811e-10
DBH	0.134855	0.00789634	0.014357	0.789634
NT5DC2	0.166822	0.000986771	0.00219282	0.0986771
FGF16	0.0223702	0.660876	0.710619	1
GJA3	0.0194808	0.702439	0.73941	1
IL11	-0.399296	3.0312e-16	3.36801e-15	3.0312e-14
BFSP1	-0.400796	2.29401e-16	2.86751e-15	2.29401e-14
PPM1J	-0.405986	8.65163e-17	1.23595e-15	8.65163e-15
GABRQ	-0.0542625	0.286966	0.337607	1
CITED1	-0.415962	1.26477e-17	2.10794e-16	1.26477e-15
GALR1	-0.417483	9.38062e-18	1.87612e-16	9.38062e-16
COL5A1	-0.00834401	0.870032	0.872863	1
AGPAT2	0.0694672	0.172628	0.227142	1
SLC10A4	-0.532856	9.07412e-30	9.07412e-28	9.07412e-28

## Sheet: Corr_387_FC1
Supplementary Data 4b. Age-dependent changes
Spearman Correlation, pval < 0.05
	R	p.value	FDR	Bonf
TPD52L1	0.466034	2.92163e-22	1.54846e-20	4.64539e-20
LGR6	-0.0371171	0.466572	0.511621	1
PKP1	0.0957532	0.059847	0.0842095	1
TRPA1	0.0392548	0.441281	0.488599	1
MIXL1	-0.0612556	0.229258	0.274076	1
LEFTY2	-0.0357487	0.483173	0.526195	1
BOLL	-0.144477	0.00439995	0.00728741	0.699591
ZC3HAV1	0.452623	6.0745e-21	2.41461e-19	9.65845e-19
ECEL1	0.0861594	0.0905278	0.120957	1
CYBRD1	0.445677	2.77671e-20	8.78045e-19	4.41497e-18
CAPS2	-0.235808	2.72946e-06	6.781e-06	0.000433984
ECHDC2	0.444859	3.31338e-20	8.78045e-19	5.26827e-18
EFNA4	0.442775	5.18638e-20	1.17805e-18	8.24634e-18
DERL3	-0.180825	0.000349898	0.000732024	0.0556338
TMC8	0.435531	2.40357e-19	4.7771e-18	3.82168e-17
AIRE	0.081316	0.110233	0.144852	1
ROM1	0.433145	3.95198e-19	6.98183e-18	6.28365e-17
NAGS	0.4269	1.42503e-18	2.05982e-17	2.2658e-16
DHX58	0.0338505	0.50672	0.545833	1
RHBDF1	0.39081	1.42869e-15	1.33624e-14	2.27162e-13
USH1G	-0.237021	2.41688e-06	6.09973e-06	0.000384283
AJUBA	0.374567	2.4575e-14	2.05654e-13	3.90742e-12
COMP	0.353781	7.47918e-13	5.66281e-12	1.18919e-10
GSDMD	0.351052	1.14993e-12	8.31088e-12	1.82839e-10
BIRC5	0.0391498	0.442505	0.488599	1
NOTUM	-0.254621	3.84074e-07	1.05289e-06	6.10678e-05
NUP62CL	0.349855	1.38703e-12	9.55512e-12	2.20538e-10
PLP2	0.349605	1.44228e-12	9.55512e-12	2.29323e-10
HHEX	0.348818	1.6305e-12	1.037e-11	2.59249e-10
HES7	0.0530248	0.298118	0.343484	1
ATP2A3	-0.0671694	0.187305	0.232668	1
TBX21	-0.0953762	0.0608647	0.0848902	1
PLXDC1	-0.28838	7.56173e-09	2.40463e-08	1.20231e-06
AMN	-0.255191	3.60988e-07	1.00697e-06	5.73972e-05
CNN2	0.346485	2.34061e-12	1.41025e-11	3.72157e-10
INSM2	-0.143644	0.00463508	0.0075977	0.736977
COL18A1	0.346337	2.39477e-12	1.41025e-11	3.80768e-10
NGB	-0.168292	0.000888228	0.0017223	0.141228
DRAM1	0.339941	6.35317e-12	3.48329e-11	1.01015e-09
DMGDH	-0.088953	0.080513	0.109415	1
CARTPT	-0.339136	7.17145e-12	3.67826e-11	1.14026e-09
NEK10	-0.469773	1.22381e-22	9.7293e-21	1.94586e-20
EML3	0.338875	7.45853e-12	3.70596e-11	1.18591e-09
SLC18A3	0.0980871	0.0538538	0.0779184	1
GHSR	0.333575	1.64125e-11	7.90783e-11	2.60958e-09
GJA3	0.0194808	0.702439	0.729986	1
IGFBP6	-0.0817234	0.108455	0.143704	1
LY6K	0.0663743	0.192592	0.23738	1
LOXL1	0.328776	3.30858e-11	1.50304e-10	5.26064e-09
PAWR	0.31457	2.45629e-10	1.05554e-09	3.90549e-08
GDNF	-0.0561261	0.27071	0.321216	1
FBXO17	0.31062	4.21023e-10	1.76165e-09	6.69427e-08
TNFRSF13C	-0.0164321	0.747275	0.771537	1
WNT10B	-0.242569	1.37384e-06	3.52322e-06	0.00021844
WNT1	-0.262219	1.66224e-07	4.80539e-07	2.64296e-05
UCP2	0.307366	6.52435e-10	2.65993e-09	1.03737e-07
AQP5	0.0651101	0.201222	0.24611	1
GCK	0.307088	6.77206e-10	2.69189e-09	1.07676e-07
KREMEN2	-0.127916	0.0117819	0.0183659	1
BAIAP3	0.0199976	0.694936	0.726939	1
BST2	0.306517	7.30751e-10	2.83389e-09	1.16189e-07
MARVELD3	0.303865	1.03904e-09	3.93349e-09	1.65207e-07
GUCA1A	-0.279037	2.36657e-08	7.23626e-08	3.76285e-06
SLC16A3	0.303346	1.11253e-09	4.11376e-09	1.76892e-07
LOX	0.0901188	0.076608	0.105006	1
IGF2BP2	0.30201	1.3261e-09	4.65744e-09	2.1085e-07
GALR1	-0.417483	9.38062e-18	1.24293e-16	1.49152e-15
PGM5	-0.158746	0.0017321	0.00316557	0.275404
GAL	-0.0259283	0.611099	0.652112	1
INHBB	0.301888	1.34743e-09	4.65744e-09	2.14242e-07
TCF15	0.300913	1.53084e-09	5.17881e-09	2.43404e-07
SLC18A2	-0.033743	0.508071	0.545833	1
CDKN1C	0.29203	4.78644e-09	1.58551e-08	7.61044e-07
GABRE	0.283009	1.46443e-08	4.56557e-08	2.32844e-06
PPP1R14D	-0.0705491	0.166021	0.211179	1
IRAK3	0.270077	6.79705e-08	2.03911e-07	1.08073e-05
EXD1	-0.35932	3.08364e-13	2.45149e-12	4.90299e-11
BFSP1	-0.400796	2.29401e-16	2.43165e-15	3.64747e-14
LTBP2	0.268039	8.59458e-08	2.53063e-07	1.36654e-05
TRIB3	-0.381485	7.45856e-15	6.5884e-14	1.18591e-12
KCNK15	0.0962971	0.0584031	0.0829115	1
ELF4	0.259969	2.13591e-07	6.06446e-07	3.3961e-05
TCFL5	-0.12345	0.015099	0.0233082	1
SPAG6	-0.339311	6.98548e-12	3.67826e-11	1.11069e-09
AGPAT2	0.0694672	0.172628	0.21784	1
WNT11	0.251131	5.59247e-07	1.50712e-06	8.89202e-05
COL5A1	-0.00834401	0.870032	0.872863	1
DOCK6	0.243914	1.19551e-06	3.16081e-06	0.000190087
PPM1J	-0.405986	8.65163e-17	9.82578e-16	1.37561e-14
WNT2B	-0.0968057	0.0570793	0.0817623	1
NEUROG2	-0.150631	0.00297174	0.00508071	0.472506
NPBWR1	0.243777	1.21264e-06	3.16081e-06	0.00019281
RBM46	0.0147027	0.773105	0.787973	1
HAPLN3	0.235628	2.77919e-06	6.79833e-06	0.000441891
LRG1	0.229386	5.14237e-06	1.23884e-05	0.000817637
PRPH	0.219453	1.32224e-05	3.09171e-05	0.00210236
BMP8B	-0.145821	0.00404359	0.00676768	0.64293
BMP8A	-0.122135	0.0162204	0.0247985	1
CDSN	0.211547	2.7198e-05	6.26738e-05	0.00432449
GJB3	-0.0402019	0.430331	0.48185	1
TK1	0.208105	3.69253e-05	8.38732e-05	0.00587112
RRAD	0.199522	7.74463e-05	0.000171027	0.012314
PLA2G2F	-0.197073	9.51363e-05	0.000207215	0.0151267
NBL1	-0.227507	6.16843e-06	1.46385e-05	0.00098078
SPATA21	0.0937695	0.0653644	0.0903734	1
ESPN	-0.132658	0.00898031	0.0142787	1
TFAP2E	0.18975	0.000173406	0.000372589	0.0275716
BSPRY	-0.0228947	0.653436	0.692643	1
CLDN3	-0.302099	1.31084e-09	4.65744e-09	2.08424e-07
KL	-0.0866822	0.0885811	0.119359	1
ZAR1	-0.0705856	0.165802	0.211179	1
SLC10A4	-0.532856	9.07412e-30	1.44279e-27	1.44279e-27
REST	0.0546406	0.283616	0.33158	1
IL17RE	0.0689082	0.176117	0.220493	1
KLF14	0.0418349	0.411825	0.467716	1
BHMT2	0.18582	0.000237158	0.000502774	0.0377081
CRHR2	-0.16269	0.00132017	0.00246949	0.209906
KDF1	0.17795	0.000435665	0.00089962	0.0692708
PHOX2A	-0.100009	0.0493023	0.072584	1
DOC2A	-0.430081	7.43967e-19	1.18291e-17	1.18291e-16
NLRP6	0.104664	0.0395925	0.0588338	1
OTOP2	0.176693	0.000478987	0.000976397	0.076159
FGF3	0.0706342	0.16551	0.211179	1
PIEZO2	0.175072	0.000540792	0.00107677	0.0859859
PPP1R3B	0.168971	0.000845871	0.00166041	0.134494
SPINT2	-0.290719	5.64501e-09	1.83175e-08	8.97557e-07
ATP4A	0.0617825	0.225271	0.271349	1
MYBPC2	-0.204336	5.13114e-05	0.000114909	0.00815852
KCNA7	-0.175048	0.00054177	0.00107677	0.0861415
MYOD1	-0.155893	0.00210016	0.00371029	0.333926
IL11	-0.399296	3.0312e-16	3.01226e-15	4.81962e-14
NT5DC2	0.166822	0.000986771	0.00189032	0.156897
MESP1	-0.343195	3.87811e-12	2.20221e-11	6.1662e-10
ATP6V1C2	0.165156	0.00111055	0.00210212	0.176578
SPINT1	0.160379	0.00154905	0.00286395	0.246299
LOXL4	0.157499	0.00188501	0.00340587	0.299717
ADRB3	0.0481306	0.345003	0.394644	1
MAPK15	0.156726	0.00198594	0.00354791	0.315764
CILP2	-0.055636	0.274923	0.323799	1
HAPLN4	-0.330094	2.73268e-11	1.27793e-10	4.34497e-09
RBPJL	0.153881	0.00240141	0.00419587	0.381824
CRLF1	0.0403559	0.428566	0.48185	1
NPR1	0.152037	0.00271139	0.004686	0.431112
NXNL1	0.0151684	0.766123	0.785894	1
B3GNT3	-0.0647067	0.204033	0.247643	1
CAPN11	0.146088	0.00397606	0.00672546	0.632194
ANGPTL8	-0.00818584	0.872474	0.872863	1
CHRNA3	-0.325858	5.03753e-11	2.22491e-10	8.00967e-09
CARD10	0.141289	0.00536162	0.00869896	0.852498
DDX43	0.098066	0.0539058	0.0779184	1
ADAMTS7	-0.0081607	0.872863	0.872863	1
CITED1	-0.415962	1.26477e-17	1.54691e-16	2.01098e-15
FGF16	0.0223702	0.660876	0.695889	1
DBH	0.134855	0.00789634	0.012682	1
CHST7	0.079309	0.119328	0.155518	1
FOXA3	0.128033	0.011704	0.0183659	1
E2F2	0.119526	0.0186637	0.0282621	1
GABRQ	-0.0542625	0.286966	0.333048	1
SAMD11	0.111753	0.0279335	0.0419002	1
