# Supplementary material for: Kdm1a safeguards the topological boundaries of PRC2-repressed genes and prevents aging-related euchromatinization in neurons
Source: Nat Commun. 2024 Mar 7;15:1781. doi: 10.1038/s41467-024-45773-3 (PMC10920760; doi:10.1038/s41467-024-45773-3)
Supplement: Supplementary file 9 — Source Data [file 41467_2024_45773_MOESM9_ESM.xlsx]

## Sheet: Fig 1B
mRNA Kdm1a
	WT	KO
Mice 1	0.729607	0.10332
Mice 2	0.617791	0.11705
Mice 3	1.39977	0.0827665
Mice 4	1.25283	0.0695981
Mice 5		0.0502474
Mice 6		0.0499003
Table Analyzed	Kdm1a fold change
Column A	WT
vs.	vs,
Column B	KO
Unpaired t test
P value	0.0003
P value summary	***
Significantly different? (P < 0.05)	Yes
One- or two-tailed P value?	Two-tailed
t, df	t=6,039 df=8
How big is the difference?
Mean ± SEM of column A	1,000 ± 0,1921 N=4
Mean ± SEM of column B	0,07881 ± 0,01128 N=6
Difference between means	0,9212 ± 0,1525
95% confidence interval	0,5694 to 1,273
R squared	0.8201
F test to compare variances
F,DFn, Dfd	193,5, 3, 5
P value	< 0,0001
P value summary	****
Significantly different? (P < 0.05)	Yes

## Sheet: Fig 1H
https://www.ncbi.nlm.nih.gov/pmc/articles/PMC9587249/	Overlap	P-value	Adjusted P-value	Old P-value	Old Adjusted P-value	Odds Ratio	Combined Score	Genes
SUZ12 CHEA	46/1684	9.434838048634865E-17	6.32134149258536E-15	0	0	5.562881562881563	205.26775721133313	MESP1;CITED1;RRAD;NPR1;LTBP2;AQP5;BHLHE23;FGF3;LOXL1;COMP;BOLL;RASSF10;TBX21;MARVELD3;ARSI;CILP2;RSPO1;WNT1;PRPH;ADAMTS7;GHSR;WNT10B;TFAP2E;TMEM30B;WNT3A;ECEL1;BMP8A;KCNK15;BMP8B;SYPL2;KREMEN2;OTOP1;MAFA;C1QL4;PHOX2A;ABHD15;ZAR1;FGF16;LOX;GDNF;MYOD1;PKP1;INSM2;NAGS;NOTUM;MIXL1
EZH2 CHEA	11/237	7.873377397545272E-7	2.637581428177666E-5	0	0	7.525468608459341	105.76751531350362	COMP;TFAP2E;WNT3A;TBX21;ECEL1;KCNK15;KREMEN2;NOTUM;BHLHE23;WNT1;MAFA
SUZ12 ENCODE	6/105	8.895429803402249E-5	0.001986645989426502	0	0	9.073921028466483	84.63598052916736	COMP;CITED1;WNT3A;INSM2;OTOP1;WNT1
CTCF ENCODE	23/1790	0.002620182928880325	0.043888064058745443	0	0	2.048104131295982	12.174977831461813	MESP1;NPR1;CDC42BPG;KCNK15;LTBP2;ESPN;MAFA;C1QL4;KCNA7;OTOP2;EFNA4;KLC3;USH1G;PPP1R3B;NPBWR1;AFMID;TK1;NOTUM;WNT1;LGR6;FOXA3;PRPH;ADAMTS7
EZH2 ENCODE	6/338	0.02997354627158249	0.3548533781768587	0	0	2.6738773274917853	9.378464500157829	TMEM221;MYBPC2;PPM1N;INSM2;OTOP2;PRPH
SMC3 ENCODE	14/1181	0.03361442008785677	0.3548533781768587	0	0	1.8086767835917847	6.136478835176804	MESP1;RRAD;NPR1;CDC42BPG;KCNK15;LTBP2;MAFA;EFNA4;USH1G;PPP1R3B;NPBWR1;NOTUM;WNT1;LGR6
ZEB1 ENCODE	3/106	0.037074233540865836	0.3548533781768587	0	0	4.262998921251349	14.045869799148482	SPINT1;MARVELD3;KDF1
KLF4 CHEA	10/987	0.1446999332055756	0.9999961621740644	0	0	1.5101234646878199	2.9192092602330706	SPINT1;AFMID;ATP2A3;BMP8A;TMC8;AQP5;WNT1;LEFTY2;FOXA3;PRPH
TCF3 CHEA	10/1006	0.15752401741776947	0.9999961621740644	0	0	1.4798255522088353	2.7349800539302658	COMP;MESP1;CLDN3;TCF15;GJB3;BMP8A;SYPL2;IGF2BP2;MAFA;LEFTY2
TP53 CHEA	4/319	0.17903151620926616	0.9999961621740644	0	0	1.8523572613124852	3.186412773198026	GDNF;RRAD;ESPN;EFNA4
SMAD4 CHEA	6/584	0.21666921716377044	0.9999961621740644	0	0	1.5165146272412708	2.3193323472671334	RASSF10;TRPA1;NPBWR1;PKP1;LTBP2;LGR6
ZC3H11A ENCODE	2/129	0.22361544213023912	0.9999961621740644	0	0	2.28520148216767	3.42283757431205	CDC42BPG;LGR6
NANOG CHEA	6/595	0.22885572499267814	0.9999961621740644	0	0	1.487343725883624	2.1933314983288787	COL18A1;GJB3;SYPL2;IGF2BP2;OTOP1;LEFTY2
ZBTB7A ENCODE	17/2184	0.3367578701391181	0.9999961621740644	0	0	1.1472424458538484	1.248648459692188	DOCK6;TMEM200B;NPR1;CDC42BPG;TMC8;ZBTB42;TNFRSF13C;MAFA;BAIAP3;CNN2;TMEM221;NT5DC2;B3GNT3;IGF2BP2;NOTUM;MIXL1;ADAMTS7
TP63 CHEA	11/1399	0.3718108673816843	0.9999961621740644	0	0	1.1528171730695047	1.1405626977175123	CNN2;CAPN11;COL5A1;RASSF10;WNT3A;PKP1;ARSI;TK1;AGPAT2;LEFTY2;LOXL1
FOXA2 ENCODE	3/316	0.37256092795969714	0.9999961621740644	0	0	1.3879304224352147	1.3703796113540572	RASSF10;AFMID;TK1
SOX2 CHEA	6/775	0.44614672741328637	0.9999961621740644	0	0	1.1285612956614257	0.9108701683806368	GJB3;SYPL2;NOTUM;LGR6;EFNA4;LEFTY2
REST ENCODE	3/383	0.49432146692758455	0.9999961621740644	0	0	1.139298245614035	0.8027144884126448	GHSR;INSM2;OTOP3
RAD21 ENCODE	9/1265	0.5116204405403222	0.9999961621740644	0	0	1.0335135535476225	0.6926321097163809	USH1G;PPP1R3B;NPR1;NPBWR1;KCNK15;NOTUM;WNT1;MAFA;LGR6
POU5F1 CHEA	2/261	0.5398115947905415	0.9999961621740644	0	0	1.1130479218714513	0.6862331105236771	GJB3;LEFTY2
NFE2L2 CHEA	7/1022	0.562595858457141	0.9999961621740644	0	0	0.9922084759147144	0.5707121084745352	CLDN3;GDNF;COL5A1;BMP8A;CILP2;IGF2BP2;TCFL5
ERG CHEA	1/144	0.6323542922810346	0.9999961621740644	0	0	1.0065336123730284	0.4612998430317492	TMEM200B
EGR1 CHEA	2/315	0.6422232175228207	0.9999961621740644	0	0	0.9184833677880098	0.40672220320441343	CLDN3;NPBWR1
HNF4A ENCODE	8/1276	0.6607529533899785	0.9999961621740644	0	0	0.9024023295316671	0.3739331960924128	USH1G;AFMID;ZBTB42;TK1;IL17RE;IGF2BP2;OTOP2;MIXL1
REST CHEA	8/1280	0.6642139408260066	0.9999961621740644	0	0	0.89937106918239	0.36797855556440634	GHSR;WNT3A;MYOD1;TBX21;ECEL1;SYPL2;BHLHE23;OTOP3
MYOD1 ENCODE	1/166	0.6846749046351758	0.9999961621740644	0	0	0.8713558947135589	0.33007932430764036	MAFA
HDAC2 ENCODE	1/175	0.7038834535276385	0.9999961621740644	0	0	0.8259082137763235	0.2900114629763687	INSM2
SALL4 CHEA	2/355	0.7059768108480189	0.9999961621740644	0	0	0.8127395434094318	0.2829738739009196	TCF15;IGF2BP2
FOSL2 ENCODE	1/196	0.7443039660811226	0.9999961621740644	0	0	0.7361781770540895	0.21739766418666562	BFSP1
FOXA1 ENCODE	1/205	0.7599030355538176	0.9999961621740644	0	0	0.7033777014455417	0.19312250374858625	ZBTB42
TRIM28 CHEA	1/210	0.7681570554298742	0.9999961621740644	0	0	0.6863758600216533	0.181039229534518	GDNF
AR CHEA	6/1095	0.7732232371970716	0.9999961621740644	0	0	0.7835795976291844	0.20152686116770022	CHRNA3;MYBPC2;TRPA1;PPP1R3B;WNT3A;LGR6
GATA2 CHEA	4/772	0.7844538644341629	0.9999961621740644	0	0	0.742148631840796	0.18016958090692764	BST2;COL18A1;OBSCN;PKP1
GATA1 CHEA	4/807	0.8126649200972763	0.9999961621740644	0	0	0.7084998420103715	0.1469686614409936	COL18A1;COL5A1;RASSF10;ATP2A3
SRF ENCODE	1/299	0.8758013493970422	0.9999961621740644	0	0	0.47920442855043355	0.06355016676069004	CNN2
EGR1 ENCODE	2/537	0.8884470138536892	0.9999961621740644	0	0	0.5312534359538208	0.06283679913692038	NT5DC2;CDC42BPG
RFX5 ENCODE	2/559	0.9014304857177856	0.9999961621740644	0	0	0.5096895131481677	0.05289167798258506	MYBPC2;NUP62CL
SPI1 ENCODE	7/1540	0.914162901325086	0.9999961621740644	0	0	0.6388859841751194	0.05733777739335071	CNN2;LY6K;ATP2A3;KREMEN2;WNT1;AGPAT2;BSPRY
SPI1 CHEA	4/1056	0.937630656592382	0.9999961621740644	0	0	0.533738153339765	0.03437229077197948	BFSP1;ATP2A3;KREMEN2;BSPRY
E2F1 CHEA	3/859	0.9392643519327147	0.9999961621740644	0	0	0.4934060228452752	0.03091598972584185	COL18A1;PIEZO2;TK1
E2F6 ENCODE	16/3245	0.9500009169595386	0.9999961621740644	0	0	0.6755580827439851	0.034650947551835516	MESP2;MESP1;TMEM200B;CITED1;KCNK15;BMP8B;MAFA;OTOP2;USH1G;PPP1R3B;AFMID;TK1;IGF2BP2;NUP62CL;GABRE;TCFL5
E2F4 ENCODE	2/710	0.959018938958309	0.9999961621740644	0	0	0.39784812229976735	0.016647738105274736	AFMID;TK1
RELA ENCODE	1/484	0.9663719043602913	0.9999961621740644	0	0	0.29286243218328273	0.010017806019905203	BST2
PPARG CHEA	1/535	0.9765934064403173	0.9999961621740644	0	0	0.26419530331611035	0.006257433771126685	LTBP2
RUNX1 CHEA	4/1294	0.9809219493804624	0.9999961621740644	0	0	0.4297581858151105	0.008278167582788482	TBX21;ATP2A3;TMC8;TNFRSF13C
TAF7 ENCODE	1/640	0.9889319653110125	0.9999961621740644	0	0	0.21958351895639858	0.0024439077202003724	INSM2
ZBTB33 ENCODE	1/702	0.9929009200074023	0.9999961621740644	0	0	0.19951685287961932	0.0014214375388202174	ZBTB42
PBX3 ENCODE	3/1269	0.9937884707861261	0.9999961621740644	0	0	0.32641741267333685	0.002033874590276593	AFMID;TK1;MAFA
STAT3 ENCODE	1/725	0.9939812828000553	0.9999961621740644	0	0	0.19294672742670485	0.001164800616648913	BST2
CEBPD ENCODE	1/734	0.994358088634294	0.9999961621740644	0	0	0.19048804532916422	0.0010777598476970304	BST2
UBTF ENCODE	4/1631	0.9969761444277094	0.9999961621740644	0	0	0.3345595317817795	0.001013192351306853	ATP2A3;ZBTB42;ESPN;ABHD15
TCF3 ENCODE	1/840	0.9973707561318326	0.9999961621740644	0	0	0.16549942145237204	4.357113861178353E-4	MAFA
NFYA ENCODE	6/2250	0.9988023167578156	0.9999961621740644	0	0	0.35687084751255876	4.276743940709698E-4	MYBPC2;PPP1R3B;NT5DC2;AFMID;TK1;NUP62CL
USF2 ENCODE	1/965	0.9989362431161946	0.9999961621740644	0	0	0.14309295211557682	1.5229713076659893E-4	TMC8
NFYB ENCODE	13/3715	0.9990636622244765	0.9999961621740644	0	0	0.45398163155051324	4.2527928462996313E-4	MYBPC2;BMP8A;BMP8B;MAFA;EFNA4;CNN2;BST2;PPP1R3B;NT5DC2;AFMID;INSM2;TK1;NUP62CL
NRF1 ENCODE	4/1882	0.9993036961664478	0.9999961621740644	0	0	0.2858550696994262	1.9911130990379357E-4	MESP1;NT5DC2;FOXA3;TCFL5
USF1 ENCODE	2/1423	0.9995731308377424	0.9999961621740644	0	0	0.19084530363869687	8.148336749103708E-5	PPP1R3B;NT5DC2
SIX5 ENCODE	1/1094	0.9995833684137948	0.9999961621740644	0	0	0.1253430924062214	5.223277307633052E-5	FOXA3
PML ENCODE	2/1596	0.9998666988049598	0.9999961621740644	0	0	0.16853642335227692	2.2467604153169512E-5	AFMID;TK1
YY1 ENCODE	3/2753	0.9999956666375182	0.9999961621740644	0	0	0.1382787878787879	5.992134097343827E-7	AFMID;TK1;FOXA3
BRCA1 ENCODE	4/3218	0.9999957233870527	0.9999961621740644	0	0	0.15462203605494618	6.612600153125775E-7	MYBPC2;NT5DC2;ZBTB42;ABHD15
TAF1 ENCODE	2/3346	0.9999957767942105	0.9999961621740644	0	0	0.07264107796228539	3.067788688030428E-7	NT5DC2;FOXA3
ATF2 ENCODE	3/2852	0.9999957958716991	0.9999961621740644	0	0	0.1327015327015327	5.578954419405409E-7	NT5DC2;AFMID;TK1
MAX ENCODE	1/2073	0.9999960611937809	0.9999961621740644	0	0	0.06267085646647691	2.4684884534996893E-7	TCFL5
GABPA ENCODE	1/2082	0.9999960738150621	0.9999961621740644	0	0	0.06236824659677233	2.448697510963338E-7	FOXA3
ELF1 ENCODE	1/2483	0.9999961047532887	0.9999961621740644	0	0	0.051112535805243005	1.9909632476617567E-7	FOXA3
CREB1 ENCODE	1/2238	0.9999961621740644	0.9999961621740644	0	0	0.05750989496490673	2.2071338998025083E-7	MYBPC2

## Sheet: Fig 1J
H3K27me3 DEGs global analysis
Mann-Whitney Rank Sum Test
H3K27me3 upDEGs versus not expressed in neurons
Group	N		Median	0.25	0.75
Upregulated	514		0.731	0.550	0.887
Not expressed	14902		0.559	0.440	0.653
Mann-Whitney U Statistic= 2283054.000
T = 5508929.000 n(small)= 514 n(big)= 14902 (P = <0.001)
The difference in the median values between the two groups is greater than would be expected by chance; there is a statistically significant difference (P = <0.001)
H3K27me3 upDEGs versus expressed in neurons
Group	N		Median	0.25	0.75
Upregulated	514		0.0165	0.00876	0.0229
Expressed	11372		0.0139	0.00631	0.0206
Mann-Whitney U Statistic= 2552056.500
T = 3425506.500 n(small)= 514 n(big)= 11372 (P = <0.001)
The difference in the median values between the two groups is greater than would be expected by chance; there is a statistically significant difference (P = <0.001)
H3K27me3 not expreses versus expressed in neurons
Group	N		Median	0.25	0.75
Not expressed	14902		0.559	0.440	0.653
Expressed	11372		0.391	0.273	0.523
Mann-Whitney U Statistic= 52787091.500
T = 117453969.500 n(small)= 11372 n(big)= 14902 (P = <0.001)
The difference in the median values between the two groups is greater than would be expected by chance; there is a statistically significant difference (P = <0.001)

## Sheet: Fig 2F
Tmem30b			Kcna7			C1ql4			Spint1			Hpca			Prph
Control	kdm1a-ifKO		Control	kdm1a-ifKO		Control	kdm1a-ifKO		Control	kdm1a-ifKO		Control	kdm1a-ifKO		Control	kdm1a-ifKO
1.00264	0.364536		1.27525	0.640338		1.36613	0.482		1.22063	0.539277		1.2162	0.668592		1.59332	1.26208
1.20889	0.252068		1.02149	0.414918		1.0309	0.408789		1.00633	0.403823		0.972642	0.664612		0.989029	0.850442
1.05152	0.478129		0.873202	0.788974		0.894127	0.547446		0.872077	0.617571		1.07229	0.604512		0.905117	0.61123
0.736948	0.194829		0.830058	0.438522		0.708844	0.403951		0.900957	0.540547		0.738869	0.433144		0.512533	0.728581
	Tmem30b	Kcna7	C1ql4	Spint1	Hpca	Prph
Unpaired t test
P value	0.0011	0.0185	0.0092	0.0019	0.6233	0.012
P value summary	**	*	**	**	ns	*
Significantly different? (P < 0.05)	Yes	Yes	Yes	Yes	No	Yes
One- or two-tailed P value?	Two-tailed	Two-tailed	Two-tailed	Two-tailed	Two-tailed	Two-tailed
t, df	t=5,819 df=6	t=3,204 df=6	t=3,776 df=6	t=5,237 df=6	t=0,5176 df=6	t=3,556 df=6

## Sheet: Fig 2G
Tmem30b			Kcna7			C1ql4			Spint1			Hpca			Prph
Control	kdm1a-ifKO		Control	kdm1a-ifKO		Control	kdm1a-ifKO		Control	kdm1a-ifKO		Control	kdm1a-ifKO		Control	kdm1a-ifKO
1.31435	1.72445		1.93252	1.21583		1.06628	1.11045		1.36304	1.7974		1.12196	1.33684		1.14659	1.54456
1.06225	1.29735		0.466542	0.993911		1.00457	2.9604		0.79796	1.33766		0.722037	1.3594		0.811776	0.328155
0.800981	1.42643		1.01127	2.25641		1.07145	2.32524		1.27625	2.47752		1.15511	1.76937		1.01079	0.823169
0.822417	1.27321		0.589664	0.89138		0.857707	1.37631		0.562756	1.66097		1.00089	2.34945		1.03085	0.650558
	Tmem30b	Kcna7	C1ql4	Spint1	Hpca	Prph
Unpaired t test
P value	0.0351	0.4851	0.0711	0.0337	0.5624	0.0337
P value summary	*	ns	ns	*	ns	*
Significantly different? (P < 0.05)	Yes	No	No	Yes	No	Yes
One- or two-tailed P value?	Two-tailed	Two-tailed	Two-tailed	Two-tailed	Two-tailed	Two-tailed
t, df	t=2,710 df=6	t=0,7437 df=6	t=2,190 df=6	t=2,742 df=6	t=0,6130 df=6	t=2,742 df=6

## Sheet: Fig 3E
Hi-C signal DEGs global analysis
Mann-Whitney Rank Sum Test
Hi-C signal upDEGs versus not expressed in neurons
Group	N	Missing	Median	0.25	0.75
Upregulated	514	0	0.0165	0.00876	0.0229
Not expressed	14902	0	0.00329	-0.00848	0.0143
Mann-Whitney U Statistic= 1890531.000
T = 5901452.000 n(small)= 514 n(big)= 14902 (P = <0.001)
The difference in the median values between the two groups is greater than would be expected by chance; there is a statistically significant difference (P = <0.001)
Hi-C signal upDEGs versus genes expressed in neurons
Group	N	Missing	Median	0.25	0.75
Upregulated	514	0	0.0165	0.00876	0.0229
Expressed	11372	0	0.0139	0.00631	0.0206
Mann-Whitney U Statistic= 2552056.500
T = 3425506.500 n(small)= 514 n(big)= 11372 (P = <0.001)
The difference in the median values between the two groups is greater than would be expected by chance; there is a statistically significant difference (P = <0.001)
Hi-C signal genes not expressed versus expressed in neurons
Group	N	Missing	Median	0.25	0.75
Not expressed	14902	0	0.00329	-0.00848	0.0143
Expressed	11372	0	0.0139	0.00631	0.0206
Mann-Whitney U Statistic= 49400383.500
T = 184732038.500 n(small)= 11372 n(big)= 14902 (P = <0.001)
The difference in the median values between the two groups is greater than would be expected by chance; there is a statistically significant difference (P = <0.001)

## Sheet: Fig 3H
Gene encapsulation											Loop Span
Mann-Whitney Rank Sum Test											Mann-Whitney Rank Sum Test
Loops mediated by CTCF upDEGs versus not expressed in neurons											Span of Loops mediated by CTCF upDEGs versus not expressed in neurons
Group	N	Missing	Median	0.25	0.75						Group	N	Missing	Median	0.25	0.75
log10 upregulados	512	0	1431	1010	1792						Log10 upregulated	514	0	5109	4736	5530
log10 not expressed	14902	0	1230	0.602	1602						Log10 not expressed	14902	0	5315	4533	6100
Mann-Whitney U Statistic= 3001075.500											Mann-Whitney U Statistic= 3493054.000
T = 4760076.500 n(small)= 512 n(big)= 14902 (P = <0.001)											T = 3625409.000 n(small)= 514 n(big)= 14902 (P = <0.001)
The difference in the median values between the two groups is greater than would be expected by chance; there is a statistically significant difference (P = <0.001)											The difference in the median values between the two groups is greater than would be expected by chance; there is a statistically significant difference (P = <0.001)
Loops mediated by CTCF upDEGS versus expressed in neurons											Span of Loops mediated by CTCF upDEGs versus expressed in neurons
Group	N	Missing	Median	0.25	0.75						Group	N	Missing	Median	0.25	0.75
log10 upregulados	512	0	1431	1010	1792						Log10 upregulated	514	0	5109	4736	5530
log10 expressed	11372	0	1204	0.699	1531						Log10 expressed	11372	0	5270	4591	6154
Mann-Whitney U Statistic= 2171816.500											Mann-Whitney U Statistic= 2672251.000
T = 3781975.500 n(small)= 512 n(big)= 11372 (P = <0.001)											T = 2804606.000 n(small)= 514 n(big)= 11372 (P = <0.001)
The difference in the median values between the two groups is greater than would be expected by chance; there is a statistically significant difference (P = <0.001)											The difference in the median values between the two groups is greater than would be expected by chance; there is a statistically significant difference (P = <0.001)
Loops mediated by CTCF not expreses versus expressed in neurons
	N	Missing	Median	0.25	0.75						Loops mediated by CTCF not expreses versus expressed in neurons
Group	14902	0	1230	0.602	1602
log10 not expressed	11372	0	1204	0.699	1531						Group	N	Missing	Median	0.25	0.75
log10 expressed											Log10 not expressed	14902	0	5315	4533	6100
											Log10 expressed	11372	0	5270	4591	6154
Mann-Whitney U Statistic= 82376318.500
											Mann-Whitney U Statistic= 84445447.500
T = 147043196.500 n(small)= 11372 n(big)= 14902 (P = <0.001)
											T = 149686974.500 n(small)= 11372 n(big)= 14902 (P = 0.636)
The difference in the median values between the two groups is greater than would be expected by chance; there is a statistically significant difference (P = <0.001)
											The difference in the median values between the two groups is not great enough to exclude the possibility that the difference is due to random sampling variability; there is not a statistically significant difference (P = 0.636)

## Sheet: Fig 4G
4C seq of Spint1 promoter with pipe4C and peakC
DESeq2 for differential analysis
	Names	baseMean	log2FoldChange	lfcSE	stat	pvalue	padj	Chr	Start	End	Strand
30	Peak_36	506.461	-0.270571	2.65258	0.00621888	0.937144	0.937144	chr2	119845409	119850882	+
32	Peak_38	1052.42	-0.145908	0.649578	0.0377981	0.845849	0.86552	chr2	119932375	119943495	+
7	Peak_15	1884.51	0.112311	0.510922	0.0488912	0.825004	0.86429	chr2	119022129	119031415	+
22	Peak_29	1635.19	0.171073	0.593109	0.063267	0.801405	0.860044	chr2	119573592	119578533	+
21	Peak_28	2402.99	0.0377213	0.137171	0.0743603	0.785091	0.860044	chr2	119554246	119561512	+
31	Peak_37	859.934	0.221195	0.659364	0.112332	0.737504	0.832056	chr2	119894636	119902785	+
20	Peak_27	3197.62	0.066478	0.168142	0.152174	0.696466	0.806434	chr2	119516412	119522036	+
11	Peak_19	5163.01	0.162873	0.335827	0.210918	0.646049	0.768274	chr2	119116914	119124597	+
14	Peak_21	5550.52	0.139448	0.232489	0.371773	0.542039	0.662492	chr2	119201523	119204223	+
12	Peak_2	908.867	0.687324	0.796748	0.499525	0.479709	0.603062	chr2	118625585	118631596	+
28	Peak_34	1025.72	-0.453448	0.523491	0.617088	0.432132	0.559229	chr2	119752337	119759515	+
10	Peak_18	3102.55	-0.452242	0.498631	0.649508	0.420289	0.559229	chr2	119079633	119084172	+
34	Peak_4	1032.63	-0.707601	0.726705	0.879538	0.348328	0.478951	chr2	118639482	118643927	+
44	Peak_9	1517.98	-0.623813	0.597626	1.04196	0.307366	0.436262	chr2	118888379	118897472	+
8	Peak_16	2341.44	-0.241711	0.237253	1.05204	0.305039	0.436262	chr2	119044220	119050600	+
13	Peak_20	5490.23	0.244597	0.24227	1.05812	0.303645	0.436262	chr2	119151644	119164074	+
36	Peak_41	783.283	0.456312	0.422003	1.22204	0.26896	0.422651	chr2	120140335	120146945	+
33	Peak_39	1235.16	-0.611163	0.52426	1.3306	0.248699	0.405287	chr2	119991948	120000300	+
9	Peak_17	3954.21	0.251756	0.194198	1.6297	0.201744	0.341414	chr2	119055408	119064656	+
35	Peak_40	574.945	-0.304104	0.231233	1.72482	0.189074	0.33277	chr2	120122681	120126804	+
25	Peak_31	3618.41	-0.557006	0.365032	2.31608	0.128042	0.234744	chr2	119647849	119663089	+
38	Peak_43	429.979	1.16765	0.752394	2.38873	0.122213	0.233798	chr2	120225166	120230668	+
29	Peak_35	1873.39	0.835338	0.54048	2.44177	0.118142	0.233798	chr2	119763632	119782876	+
16	Peak_23	6725.69	-0.0789034	0.0489612	2.58896	0.107611	0.22547	chr2	119379719	119387235	+
15	Peak_22	7993.69	-0.228035	0.140945	2.6385	0.104302	0.22547	chr2	119283335	119288796	+
27	Peak_33	1842.93	-0.541602	0.276236	3.83489	0.0501962	0.116244	chr2	119713550	119723514	+
1	Peak_1	1548.54	0.240331	0.117636	4.23325	0.0396394	0.0968964	chr2	118574833	118587090	+
23	Peak_3	822.042	1.29148	0.563447	4.48207	0.0342523	0.088653	chr2	118632627	118636478	+
43	Peak_8	1187.74	-1.64763	0.723094	4.49329	0.0340281	0.088653	chr2	118840590	118848152	+
18	Peak_25	14699.3	0.144147	0.0679388	4.57453	0.0324506	0.088653	chr2	119428179	119454978	+
26	Peak_32	1237	0.366928	0.162633	5.07707	0.0242443	0.0761964	chr2	119683476	119691971	+
24	Peak_30	7751.72	-0.293693	0.124052	5.61591	0.0177982	0.0602399	chr2	119604460	119636432	+
37	Peak_42	1310.6	-1.18339	0.421298	6.55374	0.0104664	0.0383769	chr2	120208592	120217322	+
41	Peak_6	1186.3	-1.22733	0.449582	7.08189	0.00778668	0.0311467	chr2	118753422	118760114	+
2	Peak_10	6813.51	-0.240672	0.0705398	11.4283	0.000723339	0.00318269	chr2	118928161	118952579	+
4	Peak_12	1950.05	0.504745	0.130919	14.9279	0.000111701	0.000546093	chr2	118980393	118987449	+
40	Peak_5	631.379	2.23588	0.576936	15.3536	8.91513e-05	0.000490332	chr2	118699474	118702106	+	upDEGs
5	Peak_13	3248.7	-0.499438	0.125853	15.5387	8.08319e-05	0.000490332	chr2	118995471	119002667	+
39	Peak_44	489.621	1.12374	0.219834	26.6351	2.4574e-07	1.80209e-06	chr2	120232789	120236091	+
42	Peak_7	1089.86	1.00566	0.17952	31.7103	1.7897e-08	1.57494e-07	chr2	118794542	118802273	+
6	Peak_14	2619.93	0.678704	0.117509	33.6697	6.53097e-09	7.18407e-08	chr2	119002672	119009858	+	Gm
17	Peak_24	12505.2	-0.564375	0.0598842	86.9593	1.10777e-20	1.62473e-19	chr2	119409709	119425501	+	Ino
19	Peak_26	4564.86	0.697261	0.074336	90.0838	2.28286e-21	5.02229e-20	chr2	119501415	119511867	+	upDEGs
3	Peak_11	1188.01	-1.77632	0.161982	108.256	2.36179e-25	1.03919e-23	chr2	118962498	118967101	+	Gm

## Sheet: Fig 5C
	Total H3K27me3 immunoreactivity					Ordinary one-way ANOVA							Multiple comparisons
	4m Control	4m Kdm1a-ifKO	20m Control	20m Kdm1a-ifKO		Table Analyzed	Total H3K27me3 IR aging WT+KOs						Number of families	1
	0.979092	1.00062	0.88172	0.646594		Data sets analyzed	A-D						Number of comparisons per family	6
	1.09339	0.93255	0.946688	0.869345									Alpha	0.05
	0.956502	0.834637	0.826032	0.49036		ANOVA summary
	0.934188	1.06713	0.850782	0.513563		F	29.08						Tukey's multiple comparisons test	Mean Diff,	95,00% CI of diff,	Below threshold?	Summary	Adjusted P Value
	1.00987	1.0754	0.685266	0.739407		P value	<0,0001						4m Control vs. 4m Kdm1a-ifKO	0.02984	-0,08594 to 0,1456	No	ns	0.8987	A-B
	0.907221	0.922466	0.81211	0.679079		P value summary	****						4m Control vs. 20m Control	0.1868	0,07102 to 0,3026	Yes	***	0.0006	A-C
	1.11216	1.10469	0.846141	0.646594		Significant diff. among means (P < 0.05)?	Yes						4m Control vs. 20m Kdm1a-ifKO	0.3562	0,2404 to 0,4720	Yes	****	<0,0001	A-D
	1.08715	0.965626	0.665157	0.529032		R squared	0.7079						4m Kdm1a-ifKO vs. 20m Control	0.157	0,04118 to 0,2728	Yes	**	0.0044	B-C
	1.04461	0.861943	0.716204	0.651235									4m Kdm1a-ifKO vs. 20m Kdm1a-ifKO	0.3264	0,2106 to 0,4421	Yes	****	<0,0001	B-D
	0.875812	0.93654	0.901829	0.672891		Brown-Forsythe test							20m Control vs. 20m Kdm1a-ifKO	0.1694	0,05360 to 0,2852	Yes	**	0.002	C-D
						F (DFn, DFd)	0,04192 (3, 36)
						P value	0.9884						Test details	Mean 1	Mean 2	Mean Diff,	SE of diff,	n1	n2	q	DF
						P value summary	ns						4m Control vs. 4m Kdm1a-ifKO	1	0.9702	0.02984	0.04299	10	10	0.9816	36
						Are SDs significantly different (P < 0.05)?	No						4m Control vs. 20m Control	1	0.8132	0.1868	0.04299	10	10	6.145	36
													4m Control vs. 20m Kdm1a-ifKO	1	0.6438	0.3562	0.04299	10	10	11.72	36
						Bartlett's test							4m Kdm1a-ifKO vs. 20m Control	0.9702	0.8132	0.157	0.04299	10	10	5.164	36
						Bartlett's statistic (corrected)	0.9331						4m Kdm1a-ifKO vs. 20m Kdm1a-ifKO	0.9702	0.6438	0.3264	0.04299	10	10	10.74	36
						P value	0.8174						20m Control vs. 20m Kdm1a-ifKO	0.8132	0.6438	0.1694	0.04299	10	10	5.572	36
						P value summary	ns
						Are SDs significantly different (P < 0.05)?	No
						ANOVA table	SS	DF	MS	F (DFn, DFd)	P value
						Treatment (between columns)	0.8062	3	0.2687	F (3, 36) = 29,08	P<0,0001
						Residual (within columns)	0.3327	36	0.009241
						Total	1.139	39
						Data summary
						Number of treatments (columns)	4
						Number of values (total)	40

## Sheet: Fig 5D
	Voxel associated H3K27me3-H3K27ac							Mixed effect analysis							Multiple comparisons
	Kdm1a-ifKO			Control				Table Analyzed	Fold change+WT-months together-Voxels						Compare each cell mean with the other cell mean in that row
	4 m	8 m	20 m	4 m	8 m	20 m
	1.24228	2.23116	3.11982	0.696013	0.952381	1.63406		Mixed-effects model (REML)	Matching: Stacked						Number of families	1
	1.21568	2.0246	3.13372	0.828024	1.13529	1.35971		Assume sphericity?	No						Number of comparisons per family	3
	1.56936	1.34658	4.42484	0.988605	1.40413	1.56362		Alpha	0.05						Alpha	0.05
	1.3408	1.19599	2.2532	0.971365	1.3655	0.620998
	1.31321	1.67061	1.69987	0.768915	0.547934	0.464358		Fixed effects (type III)	P value	P value summary	Statistically significant (P < 0,05)?	F (DFn, DFd)	Geisser-Greenhouse's epsilon		Šídák's multiple comparisons test	Mean Diff,	95,00% CI of diff,	Below threshold?	Summary	Adjusted P Value
	1.45261	1.29139	2.7639	0.938362	0.793914	1.10389		Age	0.0009	***	Yes	F (1,467, 27,87) = 11,00	0.7334
	1.15066	0.985494	1.58308	1.13736	0.64333	0.986181		Genotype	<0,0001	****	Yes	F (1, 28) = 29,19			Kdm1a-ifKO - Control
	1.13342	1.21886	1.73509	1.08712	0.902712	0.916667		Age x Genotype	0.0002	***	Yes	F (2, 38) = 10,72			4 m	0.2189	0,06477 to 0,3731	Yes	**	0.0036
	1.19352	1.36865	1.81572	0.810292	1.1818	0.757246									8 m	0.4894	0,08380 to 0,8951	Yes	*	0.016
	0.917674	1.56102	1.4079	1.14278	1.07301	1.09555		Random effects	SD	Variance					20 m	1.302	0,4497 to 2,155	Yes	**	0.0031
	1.29991		1.38844	1.12062		0.497725		Subject	0.18	0.0324
	1.24475			1.02309				Residual	0.4163	0.1733
	1.12505			1.03983											Test details	Mean 1	Mean 2	Mean Diff,	SE of diff,	N1	N2	t	DF
	1.0157			1.1546				Was the matching effective?
	1.06939			1.29302				Chi-square, df	1,632, 1						Kdm1a-ifKO - Control
								P value	0.2015						4 m	1.219	1	0.2189	0.06072	15	15	3.606	28
								P value summary	ns						8 m	1.489	1	0.4894	0.1528	10	10	3.203	16.55
								Is there significant matching (P < 0.05)?	No						20 m	2.302	1	1.302	0.3129	11	11	4.162	13.43
								Difference between column means
								Predicted mean of Kdm1a-ifKO	1.662
								Predicted mean of Control	1.003
								Difference between predicted means	0.6589
								SE of difference	0.122
								95% CI of difference	0,4091 to 0,9087
								Data summary
								Number of columns (Genotype)	2
								Number of rows (Age)	3
								Number of subjects (Subject)	30
								Number of missing values	18

[truncated: 16 more sheets: Fig 6F, Fig 6H, Fig 6J, Fig 7A, Supp Fig 1F, Supp Fig 1G, Supp Fig 1J, Supp Fig 1K, Supp Fig 3B, Supp Fig 3G, Supp Fig 6I, Supp Fig 7B, Supp Fig 7C, Supp Fig 7D, Supp Fig 8J, Supp Fig 8L]
